# Supplementary material for: Propelling sustainable energy: Multi-omics analysis of pennycress FATTY ACID ELONGATION1 knockout for biofuel production
Source: Plant Physiol. 2024 Dec 9;197(2):kiae650. doi: 10.1093/plphys/kiae650 (PMC11809582; doi:10.1093/plphys/kiae650)
Supplement: kiae650_Supplementary_Data [file kiae650_supplementary_data.zip]

Archive with 3 entries (3 files):
- pp.02686.2024-s07.pdf
- Supplemental Excel Document.xlsx
- Supplemental Figures PDF.pdf
