# Supplementary material for: Propelling sustainable energy: Multi-omics analysis of pennycress FATTY ACID ELONGATION1 knockout for biofuel production
Source: Plant Physiol. 2024 Dec 9;197(2):kiae650. doi: 10.1093/plphys/kiae650 (PMC11809582; doi:10.1093/plphys/kiae650)
Supplement: kiae650_Supplementary_Data [file kiae650_supplementary_data.zip › Supplemental Excel Document.xlsx]

## Sheet: Table S1
Supplemental table S1
Supplemental table S1: Mature seed biomass composition. This table presents data on the dry weight, fatty acid, and protein content measured in ug/embryo for mature wildtype (WT), fatty acid elongation 1-3 (fae1-3), and fatty acid elongation 1-4 (fae1-4) embryos. Additionally, it shows the percentage of each fatty acid specie.
Supplemental table S1: Mature seed biomass composition.
	ug/emb			% Fatty acid specie
Replicant	Dry Weight	Fatty Acid Content	Protein Content	C16:0	C18:0	C18:1	C18:2	C18:3	C20:1	C20:2	C22:1	C24:1
WT-1	516.667	273.325	252.413	3.72051	1.02012	16.7318	16.3339	9.90365	9.28767	0.913428	39.3107	2.77811
WT-2	633.333	282.865	155.877	3.3654	0.705838	11.4729	18.1105	13.0172	8.88776	1.43691	39.8248	3.17858
WT-3	650	297.882	164.395	3.36978	0.704311	13.0074	17.735	12.6499	9.02415	1.45536	38.9442	3.10988
WT-4	500	272.309	205.565	3.96625	0.808478	11.1104	18.4902	13.6537	8.55755	1.25257	38.9901	3.17079
WT-5	683.333	297.698	268.03	2.99217	0.894829	19.3433	13.0293	7.74881	9.44662	0.686509	42.1467	3.71179
WT-6	350	257.938	246.735	4.24878	1.45489	26.0479	12.5409	6.43358	10.2566	0.470864	36.5612	1.98534
WT-7	500	306.073	307.964	3.76489	0.717552	8.88248	19.7343	13.8747	9.37384	1.92843	38.4634	3.26038
WT-8	650	338.175	217.067	3.07202	0.610597	12.9039	18.477	11.4423	9.874	1.65152	38.9052	3.06344
WT-9	833.333	303.167	200.787	3.08835	0.575561	11.8747	18.1489	12.6388	9.96094	1.50055	38.4081	3.80409
WT-10	750	316.197	169.584	3.05618	0.625333	10.0678	18.2984	13.2827	9.3336	1.84275	39.801	3.69219
fae1-3-1	350	212.07	224.02	5.64733	2.21422	58.9225	19.7733	12.5444	0.89828	0	0	0
fae1-3-2	416.667	237.606	243.896	5.66135	2.44324	58.8921	19.3638	12.6864	0.953095	0	0	0
fae1-3-3	366.667	203.574	124.645	6.15618	2.44785	55.4531	21.911	13.169	0.862836	0	0	0
fae1-3-4	400	254.008	252.413	5.11367	2.42475	60.6637	18.1453	12.3153	1.33734	0	0	0
fae1-3-5	716.667	263.461	253.833	4.47831	1.01927	45.3376	30.2927	18.0382	0.833912	0	0	0
fae1-3-6	683.333	253.71	246.735	4.32047	1.24929	50.9468	26.1443	16.1032	1.2359	0	0	0
fae1-3-7	333.333	209.735	142.45	7.76396	1.77098	37.2028	33.7955	18.4586	1.00816	0	0	0
fae1-3-8	766.667	242.439	147.877	4.33592	1.87352	62.76	18.0766	11.6799	1.27403	0	0	0
fae1-3-9	816.667	244.656	112.603	4.51139	1.68168	53.0025	24.5412	15.1625	1.1007	0	0	0
fae1-3-10	733.333	267.301	157.373	4.73003	1.45139	40.8933	32.961	19.1472	0.817167	0	0	0
fae1-4-1	633.333	266.712	241.056	4.7723	1.06869	37.444	35.6206	20.2133	0.881171	0	0	0
fae1-4-2	616.667	276.587	197.047	4.72017	0.926501	37.1955	36.1053	20.2799	0.772633	0	0	0
fae1-4-3	600	273.412	211.244	4.8356	1.15918	40.5754	33.7691	18.7109	0.949819	0	0	0
fae1-4-4	600	260.296	206.985	4.78897	0.994151	39.3824	34.4812	19.4961	0.857251	0	0	0
fae1-4-5	683.333	250.815	246.735	4.77688	1.25246	53.2331	24.8073	14.6873	1.24299	0	0	0
fae1-4-6	533.333	214.829	248.154	5.33972	1.16888	48.733	27.2682	16.3948	1.09541	0	0	0
fae1-4-7	583.333	230.623	192.647	5.32854	1.02667	44.1261	31.3007	17.0885	1.12951	0	0	0
fae1-4-8	550	256.538	198.074	5.3344	0.950599	39.3693	33.9158	19.3953	1.03463	0	0	0
fae1-4-9	700	228.889	192.647	4.71196	1.25548	51.1362	26.5816	15.1809	1.1338	0	0	0
fae1-4-10	716.667	278.192	206.214	4.6504	1.06338	45.1214	30.0755	17.9886	1.10074	0	0	0

## Sheet: Table S2
Supplemental table S2
Supplemental table S2: Germination efficiency comparison at various temperatures. The table shows the germination percentages of three replicates for the wildtype (WT), fatty acid elongation 1-3 (fae1-3), and fatty acid elongation 1-4 (fae1-4), each containing 25 seeds per replicate, across a spectrum of temperatures: 10, 16, 22, 28, and 34 degrees celsius.
Supplemental table S2: Germination efficiency comparison at various temperatures.
Temperature (C˚)	Days	WT-1	WT-2	WT-3	fae1-3-1	fae1-3-2	fae1-3-3	fae1-4-1	fae1-4-2	fae1-4-3
10	0	0	0	0	0	0	0	0	0	0
	1	0	0	0	0	0	0	0	0	0
	2	0	0	0	0	0	0	0	0	0
	3	0	0	0	0	0	0	0	0	0
	4	0	0	0	0	0	0	0	0	0
	5	0	0	0	6.66667	0	0	0	6.66667	0
	6	0	0	6.66667	6.66667	0	6.66667	6.66667	26.6667	6.66667
	7	6.66667	6.66667	13.3333	13.3333	13.3333	20	13.3333	26.6667	20
	8	20	20	20	26.6667	33.3333	26.6667	33.3333	46.6667	53.3333
	9	46.6667	40	40	73.3333	80	66.6667	60	66.6667	73.3333
	10	60	53.3333	53.3333	100	100	100	100	100	100
	11	73.3333	73.3333	80
	12	86.6667	93.3333	93.3333
	13	100	100	100
16	0	0	0	0	0	0	0	0	0	0
	1	0	0	0	0	0	0	0	0	0
	2	0	0	0	0	0	0	0	0	0
	3	0	0	0	6.66667	13.3333	6.66667	6.66667	13.3333	0
	4	13.3333	26.6667	13.3333	46.6667	66.6667	26.6667	40	53.3333	26.6667
	5	46.6667	46.6667	40	100	93.3333	53.3333	66.6667	80	53.3333
	6	80	80	66.6667	100	100	100	100	100	100
	7	100	100	93.3333
	8	100	100	100
22	0	0	0	0	0	0	0	0	0	0
	1	0	0	0	0	0	0	0	0	0
	2	0	0	0	0	0	0	0	0	0
	3	20	26.6667	13.3333	40	20	26.6667	33.3333	20	6.66667
	4	66.6667	80	80	73.3333	66.6667	100	60	53.3333	53.3333
	5	100	100	100	100	100	100	100	100	100
28	0	0	0	0	0	0	0	0	0	0
	1	0	0	0	0	0	0	0	0	0
	2	0	0	0	0	0	0	0	0	0
	3	26.6667	26.6667	20	0	6.66667	6.66667	0	6.66667	26.6667
	4	53.3333	73.3333	53.3333	6.66667	20	20	20	6.66667	33.3333
	5	100	100	100	26.6667	53.3333	46.6667	40	20	66.6667
	6				60	93.3333	80	66.6667	53.3333	100
	7				100	100	100	100	100	100
34	0	0	0	0	0	0	0	0	0	0
	1	0	0	0	0	0	0	0	0	0
	2	0	0	0	0	0	0	0	0	0
	3	6.66667	0	0	0	0	0	0	0	0
	4	6.66667	0	0	0	0	0	0	0	0
	5	20	6.66667	13.3333	0	0	0	0	0	0
	6	40	20	26.6667	0	6.66667	0	6.66667	0	0
	7	46.6667	33.3333	33.3333	6.66667	13.3333	0	13.3333	6.66667	6.66667
	8	93.3333	80	73.3333	20	33.3333	13.3333	20	13.3333	26.6667
	9	100	100	100	40	46.6667	53.3333	33.3333	40	60
	10				53.3333	66.6667	73.3333	60	66.6667	80
	11				66.6667	80	93.3333	80	73.3333	93.3333
	12				100	100	100	100	100	100

## Sheet: Table S3
Supplemental table S3
Supplemental table S3: Developing embryo biomass composition. This table presents data on the dry weight, fatty acid, protein, and starch content measured in ug/embryo for 14, 17, and 20 days after pollination (DAP) wildtype (WT) and fatty acid elongation 1-3 (fae1-3) embryos. Additionally, it shows the percentage of each fatty acid specie.
Supplemental table S3: Developing embryo biomass composition.
		ug/emb				% Fatty acid specie
Stage (DAP)	Replicant	Dry Weight	Fatty Acid Content	Protein Content	Starch Content	C16:0	C18:0	C18:1	C18:2	C18:3	C20:1	C20:2	C22:1	C24:1
14	WT-1	70	8.2735	20.2364	3.46304	11.6341	3.38853	18.9485	28.9192	17.3045	7.16112	0	12.644	0
	WT-2	60	9.00293	25.0211	3.67764	11.3385	2.57235	17.5124	28.7154	16.6307	7.76392	0	15.4667	0
	WT-3	85	17.5288	28.3985	2.63643	8.3274	2.61543	19.0153	24.7343	14.5126	9.06784	0	21.7272	0
	WT-4	85	16.2418	28.1171	4.12983	8.77619	2.71906	17.2029	27.7718	15.0435	8.18813	0	20.2984	0
	fae1-3-1	25	5.45149	13.3528	4.99416	14.1834	4.5951	27.4499	34.8272	18.9444	0	0	0	0
	fae1-3-2	35	9.39552	14.9773	8.65264	12.5416	2.40206	29.1076	35.5704	20.3783	0	0	0	0
	fae1-3-3	40	16.0959	11.0786	6.52838	13.91	3.31049	28.6033	35.8089	18.3673	0	0	0	0
	fae1-3-4	60	-	15.9519	9.62109	11.092	2.39614	34.8996	32.9282	18.6841	0	0	0	0
17	WT-1	160	37.539	64.1336	6.50197	5.93337	1.60742	16.4558	21.2941	13.7726	9.58725	1.02945	28.2156	2.1044
	WT-2	206.667	58.0084	79.5197	8.43514	5.43998	1.28088	14.7468	19.8354	13.6901	9.82793	1.36839	31.2036	2.60698
	WT-3	213.333	60.3334	82.1465	6.64516	5.5084	1.1264	13.3942	19.9518	14.5683	9.53804	1.56208	31.5783	2.77247
	WT-4	180	46.2625	81.396	4.31977	5.82443	1.32836	14.6996	20.9335	14.6016	9.43905	1.21523	29.6492	2.30896
	fae1-3-1	306.667	58.3019	75.4169	10.9939	6.82149	1.48114	40.6079	29.802	20.1697	1.11775	0	0	0
	fae1-3-2	293.333	54.5285	68.486	10.4954	7.3398	1.52956	37.0814	32.5861	21.4632	0	0	0	0
	fae1-3-3	293.333	55.5443	74.1174	9.74065	7.23666	1.44702	42.1617	29.1763	19.9784	0	0	0	0
	fae1-3-4	293.333	58.9198	77.5828	11.9046	7.27224	1.52085	37.4499	31.8112	21.9458	0	0	0	0
20	WT-1	537.5	157.008	161.319	5.5272	3.45952	0.572318	9.05762	17.6911	15.3548	9.61988	1.87767	39.2232	3.14393
	WT-2	484.167	145.772	157.097	5.11017	3.83098	0.684275	10.9558	17.8025	13.7923	9.7244	1.65691	38.5885	2.96436
	WT-3	425.833	127.51	154.283	4.65649	3.62252	0.689557	11.5083	17.9332	13.7283	9.65089	1.57307	38.2077	3.08647
	WT-4	465	140.081	155.221	6.60793	3.72044	0.602526	10.3092	18.0499	14.5567	9.94226	1.67585	38.6548	2.48827
	fae1-3-1	516.667	135.63	151.126	9.23553	5.18289	1.21317	45.2596	27.1814	19.9267	1.2362	0	0	0
	fae1-3-2	500	129.462	154.917	10.3462	5.44926	1.32562	44.7112	26.4511	20.903	1.15982	0	0	0
	fae1-3-3	500	137.682	158.707	11.1928	5.30806	1.45074	45.097	26.1403	20.9173	1.08655	0	0	0
	fae1-3-4	433.333	139.464	152.209	12.2923	5.68608	1.35485	38.3752	30.85	22.639	1.09488	0	0	0

## Sheet: Table S4
Supplemental table S4
Supplemental table S4: Metabolite quantity in developing embryos. The table shows the average quantity (pmol/mg DW) and standard deviation of four replicates for each metabolite in wildtype (WT) and fatty acid elongation 1-3 (fae1-3), 14, 17, and 20 days after pollination (DAP) developing embryos.
Supplemental table S4: Metabolite quantity in developing embryos.
		14 DAP				17 DAP				20 DAP
		WT		fae1-3		WT		fae1-3		WT		fae1-3
Class	Metabolite	Quantity (pmol/mg DW)	st. dev	Quantity (pmol/mg DW)	st. dev	Quantity (pmol/mg DW)	st. dev	Quantity (pmol/mg DW)	st. dev	Quantity (pmol/mg DW)	st. dev	Quantity (pmol/mg DW)	st. dev
Amino Acids	Alanine	141692	12492.6	123981	24931	210698	42331.4	69769.9	20536.8	74392.3	9797.07	48387.4	14459.8
	Arginine	12858.1	1377.9	13231	5540.81	23339.3	736.067	27575.6	11543.9	44609.3	3507.9	29905.5	6257.66
	Asparagine	17162.6	1742.77	106027	27880.5	13658.5	329.574	17677.6	2144.21	22337.1	2821.66	12692.7	2670.86
	Aspartate	46505.6	6047.83	67672.1	16213.5	38770.3	5374.91	35722.7	5142.61	35526.4	3635.4	21049.2	2898.24
	Citrulline	2273.17	363.609	1991.1	182.72	5753.38	788.957	928.238	265.895	1334.63	41.9816	1315.8	210.848
	Cysteine	1889.2	313.793	5696.14	6377.88	1186.5	344.56	910.798	168.655	742.227	283.894	928.524	26.6019
	Cystine	23.6207	10.4815	27.8648	17.8555	13.3084	3.82586	15.7276	5.47981	4.69288	2.1023	7.25941	4.15547
	GABA	1894.15	301.192	1840.87	677.757	961.882	110.174	554.12	125.383	544.082	57.9018	355.581	132.86
	Glutamate	193309	22099	280737	61889.1	185284	16580.3	278914	38117.7	98767.2	7928.76	238928	33776.3
	Glutamine	129660	14465	174373	34370.9	217673	13778.3	264901	47007.5	229758	8837.56	180140	29342.8
	Glycine	6042.53	605.39	6244.65	674.748	4613.08	140.393	3190.76	257.767	1592.62	117.352	2659.61	352.814
	Histidine	23400	6525.72	21481.6	12213.6	17783.6	760.989	8067.22	8208.87	9896.47	7172.45	3006.52	124.614
	Homoserine	882.344	170.818	952.222	390.658	1664.64	296.383	384.67	67.8579	600.8	39.8688	328.016	26.5207
	Hydroxyproline	2463.67	201.488	2788.15	407.517	2191.01	16.9725	1618.95	384.833	880.236	72.9534	1331.21	536.702
	Isoleucine	1198.43	173.582	1263.71	688.016	2563.05	170.573	650.306	78.2226	498.835	63.2115	530.941	70.9549
	Leucine	2878.81	271.111	3199.31	375.351	23445.6	1630.37	2336.11	518.104	978.251	54.5819	1527.83	398.197
	Lysine	3837.29	411.045	3570.34	514.644	4713.43	269.676	2567.33	599.386	2307.75	270.446	2380.69	220.475
	Methionine	1216.57	271.868	1526.87	279.92	3199.13	57.179	1786.66	69.3375	847.642	44.8181	1361.79	242.684
	Nicotinamide	1516.31	188.69	1462.86	137.142	1223.17	151.957	906.648	52.1187	841.834	29.3325	880.2	30.5785
	Nicotinic acid	258.555	59.6973	406.61	203.264	102.206	5.68755	182.398	86.7031	1821.83	241.018	1348.01	109.367
	Ornithine	707.622	94.9092	746.991	375.394	896.034	92.0731	185.512	50.3914	237.921	35.3322	210.866	48.2353
	Phenylalanine	2461.7	386.671	3136.78	364.844	2034.54	87.4043	2287.6	223.214	1421.63	73.7108	2145.99	166.06
	Proline	56965.4	17691	88258	20335.6	21294.9	2469.4	19335.9	7697.01	30335.9	3269.58	59210.8	4678.4
	Serine	53477.8	5324.74	46968.6	10597.1	41766.7	3878.65	17306	2846.88	9853.69	621.346	10560.4	1078.05
	Threonine	2996.67	458.956	2642.14	426.991	3104.49	287.437	1504.78	211.799	1685.46	66.1522	1019.33	216.776
	Tryptophan	40663.7	3540.34	1006.85	259.849	18688.7	10217.3	923.844	249.99	2998.97	1357.94	602.269	67.3853
	Tyrosine	2298.03	187.278	1512.4	337.47	2249.98	385.296	1118.28	133.338	870.165	120.422	948.379	248.284
	Valine	11878.1	929.396	11589	3356.36	15265.6	1710.8	9042.12	1936.6	4523.05	221.969	5671.8	974.399
Sugars and Sugar Alcohols	Erythritol	105.438	35.3079	137.025	76.7519	186.08	28.7782	127.456	36.1421	154.62	20.4533	166.667	28.3451
	Fructose	3996.89	1213.62	18576.2	7679.1	2944.19	219.656	2039.03	217.257	676.831	111.916	1030.5	138.08
	Glucose	8006.17	1326.88	32417.9	4009.1	40309.5	2524.01	87719.2	25346.5	35516.7	10227.2	76501.4	6654.47
	Glycerol	50345.2	21534.1	81133.2	51225.5	52116.9	1564.89	17599.7	6404.66	17849.8	2805.64	10999.1	3714.2
	Inositol	3432.24	708.12	12554.6	1885.56	5332.2	857.279	10602.7	2215.69	2297.74	439.076	9999.39	1788.66
	Maltose	750.623	388.328	1645.86	553.554	643.618	200.025	nd	nd	233.051	84.1041	359.848	211.037
	Mannitol	10.7646	1.58664	60.5069	58.2348	32.5662	8.76724	36.0694	10.7859	34.8819	4.91615	40.8656	2.52584
	Pentitols	17.4501	4.90509	34.277	8.66611	38.6803	2.91016	40.5045	9.73801	38.0225	2.01142	51.4629	6.77109
	Sorbitol	227.135	371.129	727.006	1185.06	321.492	412.637	236.73	262.66	130.487	160.656	72.7862	10.052
	Sucrose	64969.4	6350.25	179577	35181.7	237824	11233.6	274930	44437.4	140633	8600.76	212494	22299
	Threitol	148.166	49.6164	192.554	107.855	261.488	40.4404	179.108	50.7885	217.28	28.742	234.208	39.8319
Organic Acids and Phosphorylated Compounds	2 & 3-Phosphoglycerate	70.0486	13.1925	123.713	37.6245	81.0403	13.7343	105.415	10.4228	40.5465	5.09602	53.772	11.7462
	2-ketoglutarate	402.446	57.9157	1006.04	220.464	443.821	42.4651	947.125	251.302	252.266	28.0004	642.078	74.463
	6-Phosphogluconate	63.1688	5.08001	102.908	38.398	56.606	8.28107	48.1291	12.4805	28.5903	4.43225	18.089	0.745071
	Adipic acid	59.326	11.6511	95.3375	32.4856	32.8027	4.4951	37.0507	3.21915	16.3635	1.41554	22.3359	3.64846
	ADP	935.533	164.557	740.911	172.712	842.281	82.1758	614.097	127.316	493.453	34.5054	386.358	26.8956
	ADP-glucose	1.57097	0.692888	2.32174	0.714826	2.11323	0.441507	4.91082	1.75161	1.54863	0.266891	2.70162	0.510873
	AMP	173.881	24.2547	136.69	14.3139	176.483	9.0174	155.193	34.2641	125.563	11.4953	106.25	14.0823
	ATP	160.213	25.0576	281.964	104.14	158.86	19.0153	290.85	67.4848	157.064	17.1481	181.353	40.8936
	Azelaic acid	31.3396	12.5187	39.7268	23.823	17.8859	2.76717	15.5672	9.0389	9.42756	0.554373	12.3845	7.26672
	CDP	1026.95	117.617	929.68	292.062	654.948	79.0373	564.717	119.505	298.532	15.9332	278.207	26.4715
	cis-Aconitate	333.794	28.5738	415.674	48.8783	268.707	21.552	351.622	56.3632	251.925	25.6446	400.655	34.7711
	Citrate	19473.1	1996.99	26117.5	2775.04	15400.3	1129.48	20944.9	3589.65	14086.9	1603.96	24852.8	2378.3
	CMP	137.61	19.8165	122.984	18.4821	131.715	6.21538	139.23	43.2948	93.0949	15.7734	89.1318	14.7156
	CTP	34.4773	2.66064	57.6606	21.1227	29.6421	5.77787	56.1139	10.828	20.533	2.52673	29.0096	4.32502
	Deoxyxylulose 5-P	1.40415	0.920582	6.69903	7.13614	2.12853	1.65679	4.54831	0.999805	0.60835	0.197543	1.60132	0.42693
	Erythrose 4-P	1336.15	823.984	2221.37	1768.02	1475.99	418.339	1252.48	580.859	647.211	117.41	1038.17	140.853
	Fructose 6-P	732.011	99.4678	1594.52	188.275	841.832	110.074	1302.73	209.927	393.896	38.2061	662.496	47.3966
	Fructose-1,6-bisP	55.693	23.7574	46.4583	14.2373	93.5905	37.6232	88.6885	7.28501	24.4435	4.54676	47.6613	5.30009
	Fumarate	250.804	47.3045	352.748	68.3005	162.418	22.31	134.286	14.7819	150.609	16.2866	118.488	2.67076
	Galactose 1-P	1351.57	309.754	965.834	349.533	778.013	26.2528	688.123	154.252	574.431	50.9832	441.494	105.716
	GDP	275.436	54.891	208.676	58.5272	233.786	31.4458	163.348	44.3427	153.271	12.9014	111.065	6.59187
	GDP-fucose	2.21013	0.182838	2.37651	0.780787	2.10868	0.506085	2.44965	0.360213	1.87122	0.0598587	1.62717	0.164865
	GDP-glucose	27.9098	1.68572	26.8329	7.70744	26.0283	2.42236	33.7635	9.24264	20.5707	2.52483	20.8816	2.75592
	GDP-Mannose	25.9869	0.485337	23.4803	6.03397	24.4009	1.90437	27.5218	7.5494	17.9591	2.5395	17.1752	1.84529
	Gluconate	118.867	17.0131	93.9879	25.5657	97.2349	5.4005	66.0053	17.4953	80.1407	17.1296	67.3381	13.7983
	Glucosamine 1-P	80.5686	7.36438	86.7045	17.4667	59.4029	4.76269	100.815	17.3431	30.135	3.11327	59.1079	5.98737
	Glucosamine 6-P	25.9061	6.80371	8.00711	5.33417	11.5714	3.04585	2.41793	0.667081	2.19201	0.566897	0.849718	0.129255
	Glucose 1-P/Mannose 1-P	1681.15	123.016	1479.48	220.661	1483.54	57.9461	1264.99	270.168	755.14	60.7569	831.989	63.5774
	Glucose 6-P	1864.9	232.289	3900.01	284.904	2146.82	454.283	2885.88	277.787	770.568	60.1377	1421	124.828
	Glutarate	133.449	24.3042	168.067	42.8417	92.047	5.71266	87.1544	8.81601	71.602	7.25027	61.5307	7.99797
	Glycerol-Ps	90.9011	36.5351	87.3271	56.797	40.593	7.76673	18.833	9.12524	27.6537	9.67214	12.5286	4.65753
	GMP	216.455	41.2322	162.545	19.5196	207.648	8.6688	152.617	25.4047	135.663	12.5523	109.036	16.6453
	GTP	58.8618	12.7189	85.2972	31.0691	55.466	10.133	90.3145	18.176	54.1894	8.17911	64.5798	14.3116
	Isocitrate	140.367	35.4756	230.766	88.4118	156.241	53.5253	248.982	64.951	198.187	40.7382	420.486	59.8319
	Malate	18048.4	3280.34	32709.3	5143.45	13219.2	965.064	8167.66	802.94	9229.59	363.893	7100.47	354.465
	Maleic acid	34.1446	13.3777	67.0862	19.4204	26.959	11.2355	25.6514	5.88275	10.7794	4.07679	12.658	2.01326
	Malonate	715.809	88.954	1172.98	91.1861	436.11	59.1236	760.843	70.1882	212.299	6.24041	399.727	44.3407
	Mannose 6-P	181.877	11.4019	245.891	38.5975	252.055	19.7524	315.809	65.2102	158.811	23.8939	287.181	4.71762
	Mevalonate	37.2701	5.45968	57.7851	8.41783	49.9334	8.14217	60.5027	8.1551	32.1504	5.4373	41.7048	2.49635
	N-Acetylglucosamine 6-P	57.372	6.00202	84.4417	11.9732	29.9619	5.69151	31.9233	3.51677	10.1123	0.686694	14.2728	1.24818
	Phosphoenolpyruvate	13.5925	2.89965	31.5144	11.6837	13.7757	3.07756	19.8779	3.53568	5.82685	0.949754	9.7209	2.45567
	Pimelic acid	8.24528	1.7469	13.2488	5.06945	5.11484	0.965512	4.11673	0.925778	2.41195	0.191944	2.78825	0.704148
	Pyruvate	2244.06	824.867	6430.03	1867.86	1974.63	506.712	2134.75	391.381	1972.03	238.246	2837.61	492.754
	Quinic acid	11.9604	16.3851	6.36147	1.74124	2.94394	0.104178	3.2152	0.715189	2.21645	0.273161	2.91828	1.08608
	Ribose 1-P	18.5102	1.86666	21.5338	5.15256	18.0909	2.96839	20.676	4.68246	11.5214	1.48402	12.385	0.775519
	Ribose 5-P/Ribulose 5-P	114.06	21.6356	158.784	48.3377	125.804	24.799	172.571	14.9999	103.227	24.252	153.937	35.3092
	Sebacic acid	3.60723	0.973609	5.53981	3.04707	2.57364	0.535331	1.63337	0.454105	1.03886	0.127566	1.14241	0.115057
	Sedoheptulose 7-P	157.913	24.8531	315.564	82.3718	121.052	28.083	115.333	26.4735	67.1185	8.92793	66.6595	3.99793
	Shikimate	157.371	28.8827	259.899	53.4712	132.506	35.3299	79.6213	8.44554	81.402	0.915657	49.4152	6.72089
	Suberic acid	14.9964	5.22047	26.707	12.7227	8.3276	1.48841	9.08184	2.10578	3.55519	0.524116	6.03716	1.22415
	Succinate	1662.35	598.35	2633.95	905.359	924.257	172.637	1267.91	305.008	523.873	107.893	657.231	79.7555
	Sucrose 6-P	148.67	34.8268	82.894	45.4012	90.4815	17.1898	60.806	21.7342	39.2909	5.66529	34.1477	5.69514
	Tartaric acid	98.4943	165.269	28.1608	6.91153	10.2642	1.2616	32.5582	42.2853	6.21839	0.595969	9.275	0.695593
	trans-Aconitate	20.4764	4.50496	16.2943	16.2885	10.4265	3.83189	11.2378	3.64866	11.0915	1.83612	16.27	4.32688
	Trehalose 6-P	21.0839	2.28663	20.1525	7.00825	25.087	2.35568	26.9664	11.5011	12.7675	0.366449	19.6697	1.37498
	UDP	492.957	90.3041	342.85	171.392	379.997	79.5562	257.858	81.2438	217.898	15.419	141.193	14.0193
	UDP-arabinose	124.005	10.5031	194.025	89.1434	118.31	20.02	250.437	79.5785	81.3563	3.29442	116.219	22.6037
	UDP-galactosamine	19.4615	1.68898	19.3688	7.42793	12.6044	1.01862	13.9806	2.55298	8.38328	0.414096	9.66063	0.91505
	UDP-galactose	79.3472	16.1401	100.17	25.8198	85.8377	16.9861	156.148	16.9492	87.0111	17.4092	122.634	9.16771
	UDP-galacturonic	10.5557	2.88983	20.0922	7.42225	4.75712	0.0486777	13.2228	3.91139	2.29635	0.776225	4.74501	2.674
	UDP-glucosamine	62.0851	2.87401	55.6726	23.4576	39.6516	4.96545	42.803	8.23367	25.3408	1.53725	28.579	3.98202
	UDP-glucose	382.501	76.756	583.035	176.034	518.577	87.2267	878.712	163.132	363.169	38.0782	549.45	14.0161
	UDP-glucuronic acid	2548.58	343.324	4025.1	1823.07	2587.93	99.3641	5623.01	1186.71	1385.79	467.473	3744.64	634.639
	UDP-Rhamnose	188.366	57.9983	295.803	98.7518	181.229	82.9414	416.949	47.7614	220.616	58.79	388.973	58.9481
	UDP-xylose	22.4248	3.20685	27.7634	8.96988	20.4766	4.95222	38.7469	16.041	18.7949	2.44713	22.4633	5.30964
	UMP	177.152	19.6899	141.705	31.5247	177.935	14.61	147.473	26.3498	105.965	5.74442	99.3518	9.92101
	UTP	93.3313	24.2871	135.776	74.8336	91.7984	9.08092	176.74	47.7643	93.2464	5.05944	117.214	21.3278
	Ribulose 1,5 BP	27.2964	2.32006	25.3823	7.40393	24.1104	1.23576	15.6529	6.11761	14.7642	1.21913	9.63256	4.48681

## Sheet: Table S5
Supplemental table S5
Supplemental table S5: Clust gene identities. This table shows the total number of genes and UniProt identifier of each gene within the four clusters determined automatically by the Clust software.
Supplemental table S5: Clust gene identities.
Cluster 1 (3496 genes)	Cluster 2 (349 genes)	Cluster 3 (3207 genes)	Cluster 4 (734 genes)
Q9LFF1	Q9M338	Q9M332	Q9M393
P51566	Q9SCP2	A0A1I9LSN5	Q9SVD0
F4JAG7	Q9SD44	Q9LFH7	Q5BPS3
Q8RXH8	Q03509	F4J9A0	Q7XA86
Q9FYB7	Q94A98	Q3ECP0	Q9SD12
Q43349	A0A1P8AMT8	F4J982	F4J3A9
Q9LFH9	Q94A98	P93026	Q94F04
Q6TBX7	Q9FXD4	Q9SVD1	Q9SCR0
Q9LF97	F4HTQ1	Q9SVC8	Q9FGW5
Q9LFA5	P92990	Q9FT54	Q9STT7
Q9C8X4	Q9LQC8	Q9FEB5	A0A1P8AY89
Q9C8X4	P0DI07	Q9SV05	P0C2F6
Q84TD7	Q9SGG3	Q9LDC0	A0A1P8BH07
A0A1I9LQG4	Q9SSN1	F4J4G2	A0A1P8AMM8
Q5HZ60	Q9C9C4	Q8L776	F4HRS2
Q8VYM4	Q9C911	Q9SCZ1	O24527
F4J5S1	Q9CA19	A8R7K9	A0A1P8BCA2
Q9FT50	O23708	Q9SVL1	F4I5H4
Q9SV11	Q9XIE2	Q9S7G2	Q9C7H2
Q9C5G5	Q94C12	Q42404	Q93WJ5
Q0WVU0	P42798	Q39192	Q0WNQ5
P92978	Q9LTI2	Q9SN10	F4HZ25
Q9SN22	Q9FIL1	Q7Y231	Q9FWT2
P51414	F4KC30	A0A178VAW3	F4HYH4
Q9M2W9	Q9LTR9	Q9M2Z5	Q9SRE5
Q8VY57	Q9FJ57	Q9SMN0	Q9C6K3
Q6NQA0	Q9LSQ4	Q8LBB2	Q94CA0
Q9M2Z2	B9DFF8	Q9SMP6	F4I718
Q9SCK3	Q56Y42	Q9T0G0	Q9C9Q8
Q5BPS3	Q42342	A0A1I9LP18	Q9SYM4
A2RVS6	Q9FLX7	Q9C9Z2	Q0WVL7
Q9M3A8	Q9LTG0	Q8GYT9	A0A1P8BF20
Q9M3B4	P49200	Q9SU63	Q9FIM2
Q8LPK6	O80456	Q9STT5	Q9SGH8
P29516	A0A1P8B8Y3	Q9LSG5	Q944C1
Q9M2Z3	Q9M0N8	Q9LSG5	F4KDF5
F4JF64	Q39258	Q9SD68	Q9FMA3
Q9SMM5	Q8L7U5	Q9LS16	Q9FN36
Q9SMM8	Q84VQ1	Q9SNC3	Q9FN37
Q8H965	P83291	Q5S4V1	Q8RWU2
Q9FMV5	Q8VY58	Q9FEA0	F4I4Y5
Q1PEH3	Q56ZZ7	Q9SN95	Q8GYY0
O64903	O80358	Q8VYR2	A0A1P8AX98
Q9STL4	Q9LEQ9	Q5PP32	Q94HW2
Q93VK9	P29514	Q9FNJ4	Q9LE45
Q8LSZ4	Q8GYA5	O22241	Q43125
A0A1P8AVY3	Q9SBF3	Q9LXL9	F4K8Y6
F4JF14	Q9FIB6	A0A1I9LSY1	Q8S8D8
B3H4Y4	Q8LEE8	Q8RYD6	Q9C6P3
Q8L557	Q42574	Q9LXL1	Q9ZT94
Q9SN86	Q8GW29	Q0WPH8	Q9T014
Q9SN88	O81149	Q9LXQ2	F4JPS4
Q9STY0	O81149	F4ICS6	Q93ZK9
P49200	P92937	Q8GXU4	Q94KI8
Q9STG7	Q8VZW6	Q9ZUQ6	F4JI63
Q9STG2	Q38902	Q5XF12	Q9ZTA1
Q9STF9	Q94CB2	Q8L604	Q0WM93
Q9ASR0	P46248	Q9XEC1	Q93ZD8
P59259	Q6NQ99	Q9XEC1	P59278
Q9LX74	Q24JJ9	Q8GZA4	F4K2K9
Q9SI96	Q9SU78	Q9SHY3	A0A1P8BD04
P42798	Q56Y15	Q9SRZ7	Q058P6
Q6IDC0	Q8LFZ9	Q9C521	Q1H5A5
Q7X6P3	Q94AA4	Q8RX83	Q9LF51
Q9C500	Q94AX0	P0DH96	F4KE59
B9DG54	O81148	Q8VYT1	F4KCQ9
Q0V7S5	O23346	F4HZ82	F4KB73
Q8H0W2	Q0WSH6	F4I806	F4K8B0
F4J378	F4K7J0	A0A1P8ANT5	Q9LY90
Q8W4D0	F4JTU7	Q9FX03	F4K6Q7
Q3ECW2	P19366	Q9LU80	Q8RWN2
Q9LZG7	F4IAN2	F4HTR6	Q94CK9
F4J1U4	F4KA67	Q94AH8	F4K0X5
Q9C6B3	Q940G3	Q9C9X8	Q9LYH6
Q9M236	Q8LE58	Q9ZT94	Q9FNN5
Q9FYD1	Q9LQI7	A0A1P8AWW2	F4KB17
F4K1Z0	Q9XI84	Q9C9G5	A0A1P8BD82
Q9SS53	P48347	Q9SX31	Q9FLQ7
Q8H130	Q9LIP2	Q94K50	Q9LEW6
Q9AT00	O80594	Q9S713	Q5EAE9
O04479	O04487	A0A1P8B5G3	Q9SL56
P43298	F4HUD4	A0A1P8B5G3	Q9LZ66
Q9C7U5	Q8L6Z2	Q9LE54	Q9LZE2
Q9C7U5	Q8VWG0	Q9SZE1	Q9LYX1
Q94EH8	A8MQK8	Q8VY92	P43293
Q9C8Y3	Q3EDL4	Q9C787	F4JTN0
Q9C712	Q05753	F4I287	Q93YN6
Q9SXJ6	A0A1P8BGN5	Q9CAR3	F4JVA6
Q9FZH6	Q9LVA9	Q9CAR3	F4JW20
Q8LFP9	O04551	Q9C5K0	F4JS25
Q9C890	Q8L9E3	Q9ZUB8	Q8L5Y0
Q84WJ2	A0A178UNE5	Q9LRQ8	F4HY33
Q8W593	Q6GKX4	Q9CAB4	C6KIE6
Q5XEV4	F4HPB7	F4I6W4	Q67YL8
Q8GW93	Q9SFU7	B4F7N6	Q9SSD2
Q8LDL0	Q9LH43	Q9FYQ8	F4JW00
Q9FXE5	Q8L8Q7	Q9FYQ8	Q8VYW1
Q9C9X6	Q9LIP1	A0JQ68	O49377
Q9ZSY2	P22738	Q9C999	Q8H1Q8
Q9M9C9	Q9FFH0	F4I8E9	Q9SZW4
Q6S591	Q7DLR9	Q9C992	Q9SZR1
Q9SX33	F4HSW0	Q94KD3	Q8GT73
Q15KI9	Q84K79	O82656	Q9FUT3
A0A178W3G2	Q1G3Y0	Q9C8W5	A0A1P8B3N4
Q9C544	Q9SIL5	Q9C7U1	A0A1P8B539
F4I241	Q9S714	Q9C7T7	O65583
Q9C533	Q9SLL7	Q9C7T4	P93002
Q9LVW7	P93318	Q8LFY8	Q56XU4
Q9S7U2	Q8S8E7	Q9C7S7	Q9SB51
Q9FE65	O23290	F4HWU0	Q9AR07
Q9SHQ6	Q9LT78	Q9C9E5	Q9FEG2
Q9ZVH3	Q9LJ72	Q9C9E6	Q8L603
Q9SFH9	Q9LW76	Q9CAI3	F4JU19
Q8H1Y0	F4JC86	Q9CAJ1	A0A178V165
Q84JK1	A0A1I9LRF9	Q9CAJ0	A0A1P8B4P4
Q0WUI9	F4JC50	Q9SSM4	F4JT76
Q6NQH1	Q9S726	A0A2H1ZEE7	F4JSF8
F4I5G3	Q0WSJ9	O23116	F4JSF9
Q9C995	B3H6W7	Q7DM58	P42498
Q9FVV1	Q6ID77	Q9C9T8	Q94EJ6
Q9FVV7	Q9SGH3	Q84WW1	F4JNE2
F4KH86	Q9M1P5	Q9C9B9	A0A1P8B8L1
Q9C9I3	Q94JW9	P94111	Q8LPF8
F4IIC2	Q9SJH0	Q6R3K4	Q0WPW2
Q9SF78	F4IVV8	Q0WPJ3	Q94C98
Q94AG2	Q8VZB1	P52577	Q8GWQ2
Q8RXQ4	A2RVV7	Q67YU0	Q67YJ7
Q56XC6	Q84TF0	F4I0P8	Q8L8M9
Q9M9G1	Q9ZUR7	Q8GXW5	F4K8L2
Q84TH5	Q9LTA3	Q8L6Z1	Q94HW2
A0A1P8AN53	A0A178W0K0	Q949U4	A0A1P8B2X9
Q9C7S6	Q4PSR7	F4I2E4	A0A1P8ARV8
A0A1P8AVS2	O64750	Q8GYX8	A0A1P8AVE2
Q9LNH5	Q94AY3	Q8S3U9	Q9LMQ5
F4IDC2	A0A1P8AZP4	O49286	A0A1P8AQ03
Q9CAI2	Q9SUU5	F4I8M8	Q39234
Q38820	P42733	F4IA60	Q8S9J5
Q9C5P4	Q39016	Q9M9E8	Q3EBD3
Q9CAT3	Q9SMQ6	A0A2H1ZEG3	A0A1P8APA5
Q9FX31	Q9T029	Q9SHG8	A0A1P8APA5
Q9C9U9	Q9SKP6	Q9FHN7	Q9SQI2
A0A1P8AQE4	Q0WRX3	Q9FHN7	Q9SJF0
B9DFE9	Q9LY74	Q9C744	Q8GXP1
Q9C9T6	Q9M2Q5	F4IBV4	Q9LN01
Q5XVJ4	Q6NNI1	Q56ZN6	C0LGE0
Q9CA69	Q9LUW5	Q8VYB5	Q84L09
A0A1P8APP2	Q9SF07	Q9C748	F4IAF5
O04379	Q8H1D2	Q9C748	Q84RR0
A0A1P8ARH9	Q9LW11	O64531	Q9SYK0
Q9S7Q2	Q96291	Q9FN83	Q8GYD9
Q9S829	Q9SIV0	Q9SAL0	Q3EDJ0
Q9C9Q1	A0A1P8AQ94	Q9SAK4	Q8GUL1
F4HXG0	Q9SIJ5	Q9SAK2	F4HZ82
Q8L785	Q1JPN0	Q8VXZ2	Q9MAN1
Q8RXN5	Q7XJU1	Q8L831	Q8GX84
Q9C718	Q8W487	Q8GXI9	F4HVW5
Q8GXC5	Q9ZV24	Q9M9A1	F4JXM9
Q9LQT4	O22959	Q93ZN5	F4JZ24
Q93VA8	O04496	Q9CA83	F4K250
Q94JS4	A0A1P8AV88	F4HQA2	Q9FJW1
A0A1P8APR2	O80840	Q0WQL0	O49543
Q9SGS2	Q9FVU7	Q39203	Q501G6
Q9SFW6	Q67X99	Q94JV4	Q9FNQ1
Q8GZ14	Q8VYZ0	Q8W4L3	Q9FN44
Q9S842	Q3EC49	O80844	Q9CA11
Q9C9K7	F4J9E8	Q8RX88	Q9LKG8
F4I3Z5	Q9S744	A0A1P8B7L1	Q944K3
Q9SRD9	Q8LC79	Q9XI98	P43288
O49289	Q8L788	Q9SE43	Q9FZE6
Q9C4Z6	Q8RWV0	F4JYY5	A0A1P8BHE6
O80662	Q9LFA3	Q9LSR8	A0A1P8BGR8
F4I701	O24616	F4JXH8	Q8LEL0
F4I736	Q8W583	F4JXE8	Q8GS71
Q84VX4	Q9M2U7	Q9FN94	F4IE35
P0DO23	Q96283	Q9FN94	Q9LI95
Q8RXC1	Q9SB04	Q39065	Q9M9Y2
P27202	Q9SUI5	Q9LUX9	Q949N7
Q9SAJ6	Q8GYG8	O65573	Q9LUA5
Q9SAI1	C0Z361	Q9LVN1	Q9SI52
Q8L7Q9	Q9M9T4	F4KDK1	Q84MA6
Q7XJ64	Q9M035	Q8RWS9	Q9ZVR7
P93832	O04983	Q6ID95	Q9FGK8
Q9FVQ1	Q9FN34	Q9FKK7	F4KIY2
Q9M8L3	Q9LZ76	Q9FX95	Q8LPK7
Q9C968	Q9SD66	Q9LVC8	Q9FHF9
Q9SSC0	F4JLP5	Q9LL84	Q8L7C8
F4I045	Q940N9	O04719	Q94CD5
Q0WN54	Q9FLD8	O48724	Q8VZC7
Q9M2N5	Q45GG6	Q8W206	Q8VZC7
F4HQE2	O23166	A0A1P8BCQ5	A0A2H1ZE50
P59224	Q8RWM7	F4K6D3	O65507
Q8VZL4	P54150	Q9FKT4	F4I9A2
O23071	Q9FFV7	Q9FM64	Q9ZT94
Q5FYU1	Q9XII4	Q8S397	Q9FLA2
O65271	Q8GUI2	Q9FJ70	F4I982
Q8LG03	O65515	Q9FJ79	F4ICS8
A0A1P8B8J7	Q8GSJ1	Q9FLN9	Q9FFH3
Q9LTB2	F4HUG9	Q9FFT4	F4K7C5
Q9FKI9	P25856	Q8RWQ5	Q9XGR4
Q8W4H7	Q8GWK6	Q9FFU6	Q94HW2
Q9LVG2	Q9ZUJ3	Q9FH37	Q8RY18
F4JXH7	Q8LGA1	Q9FIU7	F4HYL9
F4JXF9	O64587	F4K0A8	Q9ZT94
Q9XIA6	P22738	Q9ZRA2	Q9S762
F4JXE3	Q42546	Q9FN32	Q9SM02
P40283	Q9C8P0	Q9FN36	Q9XIE6
Q9FJE8	Q9SUI7	O23144	Q6XL73
Q9FPW4	Q8LDS7	Q8GUK7	O80738
Q9LTI4	Q9SKU8	Q9FI00	Q9C958
Q9XIB3	A0A1P8BFS7	Q9FK07	Q8GWG6
Q6X7K1	Q9SR38	Q9LPM9	F4HTH8
Q9XIA9	P82869	Q5BPG9	Q8GUI4
Q9XIB8	Q94AB4	B9DG68	Q9C8T4
P92985	F4I6L1	A0A1P8BEZ2	Q9SH64
B9DFZ2	Q8W566	Q67XK8	O64572
Q9LVM3	Q42134	Q9FHB6	Q8W4P9
Q93ZT6	Q9M892	Q9FJ82	Q24JN5
Q5EAE7	Q8GTS2	Q93ZK1	A0A1I9LSY1
Q9LU68	F4INY4	Q944S5	Q9SI37
Q9LTS1	A8MQJ8	Q9FLI5	Q3EB08
Q9FJV0	F4IT02	Q9FHM0	Q01593
Q5HZ03	Q8S9M1	Q9FHM7	F4IJA3
Q9FM80	Q9ZW34	A0A1I9LQQ9	Q8VZ08
F4K4Y5	Q9ZUR7	Q9SFE9	Q9LW53
Q9FHG4	Q9LM18	A0A1I9LT28	Q9LW62
Q9FG71	O64740	F4JBG6	Q94HW2
Q9ASU6	Q8VZL6	Q9LU58	Q94KE2
Q9FLP3	Q39194	F4J7E1	B3H7F6
F4K1W7	O82782	Q64J17	Q9LVF1
Q9C701	O80576	Q64J17	Q9ZNV9
P92959	O81071	Q9M888	A0A178VL84
Q9LSQ5	Q8VWG0	Q9M888	F4JCD3
Q9FJC1	Q9LUJ6	Q9M888	F4JCD3
Q9S7M0	F4IC43	Q9C926	F4J8T8
Q93VP9	O80996	Q9FGS7	F4J6F6
Q93W26	P42795	A0A1P8B990	Q9LUM6
Q6E297	Q9C9T1	A0A1P8BB20	Q9LRZ0
Q93XY1	Q93ZQ3	Q9T0G0	Q9C758
Q93XY1	Q8LC53	Q3KTM0	Q9LJR3
Q9LV09	Q93ZV1	F4K3T5	Q9C8H0
Q9FGM0	P93812	Q9M8S8	A0A1I9LQE8
Q94AT1	Q8GYR7	Q9LJA6	Q9LUM0
Q9FGM6	F4IDH2	A0A1P8AW90	Q9LVK9
Q8GWD7	Q9CAP9	Q9SZ91	F4J8L3
Q94AH9	Q94K52	A0A1P8AXF4	F4J8L1
F4I4Z2	Q6NKR3	Q9ZT94	Q84R20
Q9XH75	Q67YE7	A0A1P8AQG8	Q9SRM3
Q9LT89	A8MR09	O82623	Q9SS47
F4KDC4	Q8GSJ6	Q9SN26	Q9SF47
Q9FHM4	Q949Z1	Q9SV84	Q9SFB0
Q9FHM5	Q6NPN9	Q9S7N9	Q9M9L2
Q8LD49	Q9M047	Q8W496	Q8LPS1
O64896	P27521	Q84J78	Q56XP4
Q93W88	Q8LAD8	Q9ZSB5	Q9LFN1
Q683G3	Q9M2R0	A0A1P8B5G3	A0A1I9LNB6
Q9LU64	Q9SAH5	Q8S8D8	Q3EBC8
Q9FI59	Q9C9X0	F4I6H5	F4IYH6
Q9FI61	Q94F10	Q9FFS6	A0A1I9LSK4
Q38799	Q9SN75	A0A1P8B396	A0A1P8AYL8
A0A178UPC0	Q9M8M7	Q9LDN1	Q84W91
Q93VI4	Q940C2	A0A2H1ZEM2	O22252
F4KAE6	Q8VY58	Q9LDD5	Q8RY59
Q96282	Q8L8R4	Q8LE63	F4IV45
Q9M0T4	O22765	Q9SZ63	P92523
Q56Y52	Q93W26	A0A1P8B8D4	Q67YI9
Q8W3M4	Q39152	A0A1P8B5G3	Q9SKX1
Q9FIF3	Q9ZSK4	Q9SZ69	Q9SKX5
P46639	Q9FKM4	Q9STI6	O48534
Q9FGP7	Q8VZP1	Q9STI1	Q9LFL5
A0A1P8B4R9	F4K6X0	Q9SU29	O81644
Q0WVU7	Q9ASS6	F4I177	Q84M24
Q9SSS9	F4JGS0	F4I177	Q8RXD9
Q0WSU9	Q9SD79	F4I177	F4II36
Q93ZR1	Q9SD84	A0A1P8ATX5	A0MES8
Q945N1	Q43386	F4I177	A0A178VTS2
Q9C6P6	Q0WQ75	Q9S9W2	F4IEB6
Q93YV9	P42775	A0A1P8B3H6	Q84TI3
Q9T012	Q9FNJ9	A0A1P8BE50	Q1EBV7
Q8VZ24	Q8LAH7	A0A1P8B6H7	F4J4H2
Q9ZUI9	Q8LCS8	A0A1P8B6H7	O80926
O82503	Q6NLS8	Q9M0Z9	A0A1P8AXM2
O82499	F4KFB3	Q94AP0	A0A1P8AP33
Q9SUT5	A0A1P8BC21	Q9S9T7	O64769
Q8L793	Q9FMQ8	Q8LPQ7	O64768
Q93ZH3	Q9LVC6	Q9M0X9	Q8RXF1
Q9LD90	P54873	Q9M0U9	F4IUT0
Q9XEC4	Q9C6W5	Q9SYB9	O48626
Q01908	A0A1P8BGT0	Q9SY35	Q9ZV56
Q9M0Y6	Q9LX90	O64425	Q9SL03
F4JGP4	Q9XEC4	Q0V7S6	A0A1P8AS03
Q9M0V6	Q9LL84	Q8LPI5	Q1G3P4
Q9M0V4	Q944S8	Q9S9V9	A0A1P8B227
Q9M0V1	O04331	Q9M0U9	A0A1P8B014
Q9M0V0	Q9SV23	F4JHX3	Q8GYP3
Q9ZR12	A1A6M1	A0A2H1ZEE3	O81643
Q9SYH4	F4JQ51	Q9SA63	F4HR91
A0A1P8B7L9	O49581	Q9SA63	F4HT21
Q9SY09	Q8RXN3	O22764	Q9ZV25
Q8H1F6	Q94B78	Q9SIP1	Q8RXC2
F4JHJ0	Q8RWE1	Q8RWS4	Q9ZUX4
O22315	O65695	O22315	Q42371
B3H6G9	Q8L835	Q9C8K2	Q9SYU4
Q1G3L2	A0A1P8B4A5	Q9M111	F4ISN0
P55826	Q9FPS9	Q8L6Z9	Q9LUF8
Q9M123	Q9LMQ2	O04249	Q7G9P4
Q8VZ58	O23053	Q9FJH9	Q9XID3
Q9FFC0	F4I1F3	B7ZWR6	Q9XIP2
Q9FFC6	Q943Z6	Q0WPA5	Q9SK28
Q9FFC6	F4I5U6	A0A1P8BG25	Q9SK32
Q9FFC7	Q0WN60	Q8RWM4	F4IIM1
Q56WH4	Q39080	Q9C5K8	Q9SJU0
Q9FK88	A8MRC4	F4I9M3	F4IZK5
A4VCM4	Q9LM71	F4K5N0	Q9M1C3
P59231	O81149	Q93VM8	Q9M1Y3
F4K9U7	Q9FVR9	Q0WP45	Q7XZU0
Q9FMR9	P0CAN7	Q9FFW2	Q8L7H1
P42825	Q9FGJ4	Q7XA63	A0A178VCR5
Q03509	Q9FLG1	A0A178WLG7	Q9M1J1
Q84VP9	Q9C7V1	F4K172	Q9SV82
P94102	Q8LC33	Q5PP33	Q9M1I1
F4K6W1	Q84JW0	Q6NM33	F4J3T8
P49040	Q9ZVF3	Q94BR2	Q9LJ43
Q93VG5	Q84WK5	F4JZM3	A4VCL9
Q94AF6	Q8RWI0	Q93ZV0	Q9LTT8
Q84VV3	Q9FJN9	Q9SAU9	Q9LJH8
Q9C5J6	Q9FJP0	Q940K1	A0A1P8AV88
Q9C5M0	Q9C6Z3	F4JWL8	Q9M9M6
F4K2L8	Q9FMV3	Q9FK52	Q9SF86
Q9M651	O22609	Q9SAV1	F4I6H5
F4JY41	Q9LK88	Q9FK60	Q56YU0
F4JY37	Q9SXE5	P57750	Q9LHB9
Q1H537	Q9LU36	Q9FKP2	Q9LIR5
Q8VYW2	Q8LFD1	Q8L616	B5X4Z9
F4JY25	Q8L795	Q8L616	Q9LE42
Q8L7L0	Q9SF16	Q9LF46	Q9SI60
B4F7N8	Q9ZU79	A3KPF5	Q9SS65
Q42340		Q9FFC9	Q8RWB8
Q67Z79		Q8VZN3	Q9SXL4
A0A1P8BCP6		Q4V3A2	A0A1P8AYU7
Q9ZU11		Q9LSL9	Q9XIN8
Q9XQC7		Q8VYH4	O82318
Q9LF61		Q9LXF8	Q9AT61
Q9FFI4		Q9M7J9	Q9ZV18
P37271		A0A1P8BDK6	Q7PC88
Q8L6X8		Q5EAF4	O64877
Q9SMV6		Q9LY84	Q9ZNT0
Q8RXI0		Q9LY84	Q8GZD4
Q1H5E3		Q8VZV7	F4IUY1
Q9SPU7		Q8GYK7	O48851
Q9LFE0		Q9FMT4	Q9SJG9
Q9C820		Q9FMT4	A0A1P8B345
Q9LF14		Q8LPJ3	Q9SHD0
Q8LD03		Q8RWN2	Q0KKQ1
Q96300		Q9FFZ0	Q9C7F7
Q8RWE0		Q9FNA3	Q9M2P2
Q8LPF1		Q9FNB3	O48727
Q683D4		F4K3Z6	Q9M1Q4
Q9LFU5		Q9LYR0	Q9SCK0
Q0WSE9		Q9FE20	Q84MC3
Q9LF27		A0A1P8BG34	O49285
Q9LXG0		Q8S9K4	Q9M3D6
Q00466		B6IDH6	F4HPZ9
Q9SMX3		Q9ASU8	Q9CAL2
Q93VK7		Q9LYD3	Q9SCU5
Q709F6		F4JXW9	Q9C8W7
Q9FUZ2		Q9LYE5	Q9LXM6
Q6NPE4		Q9LFM6	Q9SD05
Q9FMT4		Q9FLC9	Q9M9F0
Q8LEF6		A0A1P8B9H2	F4I5M8
Q8GZB6		A0JJX5	F4IF51
Q8GZB6		Q9LEV7	Q84K47
Q9LHG9		Q8S9J6	Q9SCK9
Q6NLV4		Q93VH5	Q9CAC4
Q9LYR6		Q9LXB3	Q0WVC6
Q93ZM9		Q949P2	Q84W55
Q8H0Z9		A0A1P8AVI3	Q9SVC9
Q8L539		Q9LX08	Q8L8W0
A0A1P8BC21		Q39162	Q9LQZ7
Q9SSS7		Q9FIA7	F4I2I5
A0A1P8BFW7		Q9LXD0	F4IDE6
Q94CK6		Q8VZU3	Q9S757
Q9LYH0		Q9FY75	Q9C5Z1
Q84MC2		Q9FY89	F4KEW8
A0A178U9N5		Q9FNP1	O65718
B5X503		Q9FT92	Q9C8G5
A0A1P8BCL9		Q8L708	F4K7K8
Q9LFN6		Q8GYG0	P46690
Q9LFN6		A0A1P8BBA5	Q9LF05
Q9LEU5		Q5PP39	Q94CK0
Q9LEU8		Q0WWQ1	F4HR54
A0A1P8BEM8		Q9FF10	A0A1P8B3V1
Q9LEV3		Q9MAH8	A0A1I9LQL7
Q93VE6		Q9MAH8	Q3E914
Q8VYD6		O65036	Q5BPL5
Q9LXA8		Q39112	B6IDH4
Q56X46		A0A1P8BB91	Q9LEW6
P48349		Q9C5T3	Q6NPG2
P51430		Q8L5A7	Q9M156
Q8GUK8		Q8RX56	Q9LMR5
F4KFE9		Q39140	Q9FJT2
Q93VM9		Q9FG23	Q9LDD4
F4KDN0		Q93VI8	Q9LZ86
Q9FE06		Q93V51	Q9LTJ8
Q9C5A9		Q6NKX5	Q9M126
Q9C5A9		Q9FNI2	Q9LFR3
Q9FNM7		F4K2C2	Q9LFD0
Q9FT93		Q9FI91	Q9LTB0
Q43316		Q42440	F4JGB0
Q9FN50		Q9FLB1	Q84MA2
Q9LEZ4		F4JZA1	Q9LFE4
Q9SD82		Q9FLC9	Q94BT6
Q9FNP8		Q9LPG6	Q9LSR8
A0A1P8BFP7		Q9C8L4	Q6AWW5
F4K856		Q940I2	Q9LV04
Q5PP39		Q9LZR3	Q56XJ7
Q9LY28		Q9LZE0	Q9SPK4
Q8GYE1		Q9LYW5	Q9C626
Q9FG01		Q9LYW9	A0A1P8B8V6
Q9LHS5		Q9LYY8	P14714
Q9FLB0		Q9LYZ7	Q42381
F4K0T7		Q0WRY5	Q93ZA0
Q9FFK6		Q9FGJ9	Q9FF31
P48622		Q9LZ60	Q9T0G7
Q9FFG4		Q43867	O81902
F4JZ91		A8MR65	Q38861
Q9FF66		Q9LZM9	Q9SZF7
Q9FF80		Q9M028	Q8L4C7
O48780		B6IDH3	Q9SZW3
A0A1P8B9U3		Q8GXW0	Q93YR9
Q8GW43		Q9M005	Q9M1H3
F4HQD4		Q6NNJ2	Q9FHT4
Q0WTB8		A0A1P8BAT3	O23220
Q0WTB8		F4KAX4	Q9FJ00
Q94BZ7		Q9LZN2	Q41975
Q94A64		Q9XGM8	Q0WTS1
P37107		Q94AV6	Q3EBC8
Q9LZC2		Q9SYG7	P0C041
Q9C8L9		Q8W571	Q9C8M0
A0A1P8BG41		Q9T075	O65375
Q9LZR5		F4HXZ8	Q94KE0
Q945K7		F4JS27	Q93XX4
Q9SSB5		O65790	Q9LSP6
Q9LZ14		Q9FPI7	Q8LCU9
Q8LEV0		F4JR96	Q2V4K7
Q9LZ45		Q8W4F0	Q9C8A7
B9DHC9		Q94AH7	Q67Z40
Q8L719		Q9M065	F4KI00
P22953		F4JQG2	P60839
A6QR85		O23240	Q9FIN7
Q9LFC7		Q42560	Q9XGX0
Q9LFC0		Q9C5Y0	Q8H1Q5
Q9M040		O81784	Q9LI83
Q8L940		Q94JT5	Q3E9C8
Q07473		Q8L862	Q8VZC7
B6IDH3		O49607	Q9ZVG6
Q1PE06		Q8GUQ8	O48849
Q8GSG8		Q0WW26	A0A1I9LSM2
Q8RY71		Q8GYY7	F4HX50
Q8GYU3		Q8VZJ7	Q9FXB6
Q38896		Q94CE3	Q9SI78
Q9T0I8		Q8RYD1	Q9C7J6
F4JUI9		F4JVY8	Q67YA0
Q944G9		Q9LM76	F4HXQ7
Q700D6		Q94FY7	Q9C6F5
O48670		F4JV40	Q9LSE3
Q9SVB9		Q9M081	C0LGU7
Q8VYW6		Q8S9J8	Q9FIH5
Q9SCY3		Q8RWX4	Q9FIX5
Q940V1		Q9SZ56	A0A1P8BET3
F4JJ52		O04173	Q9C8T9
P59169		Q67XW5	F4JZN1
P0CB23		Q9SB75	Q93YX4
Q38914		Q9LE38	Q9SJN8
Q38914		Q8L9R0	Q9XIM7
P30183		Q9M088	Q9C6I8
O23177		Q9M0A0	Q9ZUF6
Q0WPT6		O82222	Q9SRM4
Q8RWH9		Q9SZR6	Q9SIA5
Q94K88		Q9SZV5	F4KIP1
Q0WVM5		Q9SU79	Q9LIQ9
F4HWE6		Q8S3D1	Q9SHG5
Q494N5		Q9ZPI6	Q9LK64
Q42344		Q93Z18	Q38872
A0A1P8B445		Q93Z18	Q9M8Z1
Q8LFC0		F4JM26	F4JWA1
Q9SW44		F4JM19	Q84R14
A0A1P8B760		Q66GN3	A0A1P8BGR8
Q9SZ05		Q96318	P47925
P53799		Q96318	F4J2C8
Q6NMZ4		Q96318	Q70DU8
Q8LG64		Q9T076	Q39027
Q94JY0		P15458	F4J010
Q941D6		Q94C53	Q8LPQ5
Q9SZC9		Q7G188	Q9SKI2
Q9SZC9		F4JTD8	P93823
A2RVW1		F4JTB3	Q8W5R2
Q9SZA4		F4JTB3	O82400
Q9SMY7		Q8RY15	Q5XPJ9
F4JV80		A0A1P8ATS3	Q9LNT3
F4JV77		A0A1P8ATN1	O64861
Q9M077		Q0WLR1	F4IG60
Q94JQ3		Q9SZI0	O64768
Q8LAR0		A0MFT2	Q8GW10
Q8GY91		Q9SW27	Q38998
Q8GYB5		Q0WSY2	O80470
Q94AW9		A0A1P8B6P6	O04342
P93047		Q8GYU4	P29385
O81770		A8MS33	Q9SKB8
P40940		Q9STX3	F4IG61
O48549		Q9STX2	O48838
Q9SV15		A0A1P8B4A5	Q8S8F7
Q8W465		Q8VYR4	Q8VYR7
Q8GS18		F4JPE9	F4IVL6
Q9FFG1		Q9SUP5	Q8VZ17
Q9M092		Q9LD55	A0A1P8B2Q9
Q948J9		P46309	Q9SJQ6
A0A1P8B4E4		Q29Q28	O80579
P46312		F4JMQ7	A0A1P8ASG0
Q5W9E7		Q93ZQ5	Q9SCQ2
Q9SZW6		Q8LJW1	Q9SGG3
Q9SU94		Q9SU30	Q9SE43
Q8VYE5		A8MS33	F4HS78
Q8GYD2		A0A1P8B952	Q9LYS2
F4JMV6		O49627	P14891
Q9SZD0		Q9FWR4	Q9SHY2
B3H4G2		O65458	F4IZC5
F4JLC1		O65458	Q9FYC8
Q6XJG8		Q8VZ96	Q9SN83
Q8LDS3		F4JJL0	Q84WU4
D8WUA4		O65421	Q8LAH7
Q94A65		O81905	F4JDV4
A0A178V6E4		O49558	Q9M1B0
F4HR02		Q9SPE5	Q9SVY5
Q8LB47		O81864	Q9FYG2
Q9SU98		Q8GSI6	Q8LGB6
Q9SUA1		Q6DBP4	F4IX22
Q9LU97		Q94JM4	Q9FXE2
Q9SZZ8		F4JT64	Q9C8W3
Q9FEF8		Q949P1	Q9SCM4
F4JSK0		Q9FHJ5	Q9SFW8
Q93XY7		Q8GYX0	Q9CAQ4
A0A1P8B7W8		F4JSE7	Q94K49
P51420		Q93Z30	Q8LGS1
Q9SZI2		O04147	Q8RXV4
Q9SVZ6		O04147	Q5S4V1
D1KF50		F4JRK4	Q9SSL9
Q9SW33		O49506	F4I6Z0
Q93ZD6		Q8LGH4	F4J394
Q93ZX1		Q9SVV9	Q1PFE1
Q9C5M8		Q9SVV9	Q8RWQ2
Q93Y35		Q8GYZ3	Q9C9H8
Q9SB70		A0A1P8AYK9	Q9FMP5
P51567		F4JQQ8	P46875
A0A1P8B3X3		Q0WUZ1	F4KIP1
F4JQZ3		Q9C5C4	F4JH01
Q9LRH6		O23619	Q8L7W4
Q9STV4		P41151	A0A2H1ZE93
Q9STW6		Q05466	Q9LMM0
Q9FXH1		F4JML2	Q9LTD7
Q9XED8		Q9SUK8	Q9ZR07
Q2HIQ5		O65202	Q8RXU9
Q8H1R3		Q9LMC7	Q9FKJ0
Q9SUQ3		Q8VYK7	Q9FRH4
Q93YP7		O23492	F4JHM9
Q9SUR4		Q9SCY5	Q84WV4
Q4V3C5		F4JLR7	Q8VYB9
Q9SUW2		P42497	Q9FK30
Q9FWR5		Q0WMZ5	Q6PQQ3
Q8GYJ0		O23463	Q9FH32
O49636		O23462	F4HY36
F4JL28		F4JL01	Q9STI8
A0A1P8B7Z7		Q9C5D2	Q9XI12
Q8W586		Q7PC83	Q9LUE3
Q9SVS0		F4JJE0	A0A1P8B8D4
Q8H0V8		Q9M9U3	F4K6K5
Q93YP9		O23334	Q9LZV7
Q9M0V5		F4JIE0	Q8L610
A8MRG8		O23299	Q9FZ06
Q0WRY1		Q94AR8	Q9LFD3
Q67XI5		F4HR00	Q9FM86
Q8GXH3		Q93WN0	Q941L0
Q9XI05		Q67YC9	Q8L636
Q8GUN7		Q67YC9	Q7Y207
F4JRJ6		F4IL30	F4JXH7
Q9SWA6		F4JUL9	F4JY11
Q8LA96		Q2HIM9	Q9FVQ5
Q9SYX1		Q9SVR1	Q84K82
F4IK92		A0A1P8AQG8	Q9LZS3
Q8W463		A0A1I9LPP6	F4K3G5
Q8W463		A0A1P8B415	Q5XPJ6
Q8RWF2		Q8LBF1	Q9LSR9
Q8W3M6		Q8LPF5	Q9FIL6
A0A1P8B7G5		Q9T0K7	Q8GUP0
F4JML6		Q93YS8	Q9LZW2
Q9ZRZ8		Q9FII0	Q9LZI1
Q944R7		A0A1P8BBK4	Q9LLL8
F4JMH0		Q9FGP9	Q9FLH6
Q9ATB4		P92523	Q9LFC6
A0A1P8B7F5		P0C5E2	F4JWA1
Q6NM52		F4K2W9	Q6NQJ6
Q1JPP0		Q9FG61	Q93XX1
B6SFA4		B9DGD6	Q8LAS7
Q9LVF2		Q9FHT6	Q38857
Q8VZM5		Q8VYC5	Q6R2J8
Q9FI40		Q84K34	Q42484
O23365		F4KA45	Q9SUQ8
F4JJC1		A0A1P8BCR2	O48946
P47998		Q0WML0	Q9C626
F4JIF2		Q9ZT94	Q9C5U2
A0A2H1ZEM8		Q9SEL6	Q9FNK5
O23300		Q8H0Y9	Q39123
F4JUQ2		A0A1P8B2X9	Q9FMB6
Q9FZ84		Q8L7M7	Q8S9L6
Q8W471		Q9SH52	F4JTJ2
Q9LDN0		Q9FM43	Q9S701
Q07356		Q9XHZ8	B3H4G6
Q9FZ82		Q9SCX9	Q8VY26
Q94AR4		Q84K38	F4JT79
Q9FZ81		P57758	Q9SMR9
F4ICA0		Q9FJI5	Q9M0D2
Q9SVN5		Q9FKR7	F4JRP0
Q1PE84		A0A1P8BHU1	O49402
P56772		Q9FN67	Q8RWE8
P56762		Q94AB7	Q9LP48
Q949Y5		Q8L7H2	F4I2H2
Q93ZI7		Q1G3G9	F4JKK0
F4JF64		Q9FHY3	Q0WVZ7
Q6IDC7		Q39043	Q8LPK2
Q43727		Q9FHX5	P42498
Q9LVY1		Q940A7	Q9SZ10
Q9LVY0		Q8RW97	Q9FXF2
Q9LDP3		Q84WU0	Q9FJA2
F4IAP1		Q8RWM6	A0A1P8B479
F4JEP8		Q8W4D6	Q9M0E5
Q7Y1C4		Q9FX82	Q38920
Q8GRX2		A0A1P8AQP4	Q8RW96
A0A1P8AVW9		Q9SA23	Q9SDY5
A8MS56		Q9S9L9	Q9T0K5
F4K786		Q9S9N6	O81740
Q29QA1		Q8H1Q4	Q9SUH5
A8MQQ3		F4HZJ6	F4JQT4
Q9FFW9		Q8RX69	A0A178UK60
Q93YW4		Q8W4J3	Q56Y59
A0A1P8BGG1		O04488	A0A1P8B7L2
Q9FI70		Q3EDC6	Q66GR4
F4I933		Q8RWX7	Q5YDB6
Q9LUK3		Q9LM14	O65422
Q9SQK3		Q9M9S6	Q9FIW9
Q9FL12		Q84MA6	A0A1P8BEL3
Q38920		A0A1P8AZV6	O80483
P56807		Q9S791	Q9SHF3
Q9FM28		Q66GP7	Q9XE58
Q9FQ20		Q9SK84	Q9SP32
Q9FKS0		Q9LPW7	Q9C670
Q8LPN5		Q9LDX3	Q8L7T5
F4JZX8		Q9LD47	Q9SXB4
F4I907		F4IDS7	A0A1P8ASF1
F4K000		Q9FWW9	Q84M95
P42697		Q9SK86	A0A1P8AMP4
Q2NND9		A0A1P8AV08	Q9C5U1
Q9LQI9		Q94AU2	O23120
Q39222		Q9FLQ4	Q8W5R6
Q8W4K2		Q9SA96	Q8RWV1
Q9SFD8		Q9SYB5	Q9SIT1
F4JRD9		A0A1P8AV05	Q8L844
Q8GUP2		A0A1P8AUZ4	Q9C8T5
Q9SA32		Q0WNR2	Q9XIE4
Q5E924		Q9SY77	Q9M5P2
Q9SKZ3		P0C8S1	Q6IMT1
Q66LG9		Q9SY66	Q9FII9
Q9M9E2		Q9SY55	Q8RWF4
Q9XI21		Q94A87	A0A1P8B654
Q8VYZ5		Q9M439	Q9XER9
Q8L403		Q9FE59	Q9FN45
F4HXV6		F4I2M8	Q9FIZ5
Q9LQW3		Q84TF6	Q3E958
Q9LDE2		O80548	Q96289
Q8RXF1		A0A1P8AN11	A0A1P8BC75
P93736		Q9FR37	Q9S7J8
Q9M9S3		Q8L4B2	Q9ZVH4
Q8GZ87		O04035	Q9FXI0
Q6S592		B9DHD7	F4IBC0
Q0WVH7		Q9FPR3	F4K2U8
Q9LPW6		Q8RXU4	Q9LRB0
Q01525		Q0WNJ6	Q9LU91
Q8W1E4		B9DH52	F4I316
Q9XJ36		O23129	F4JXM9
Q9LNB2		F4HSH9	Q9FGK3
Q9C5X3		Q9SLK2	Q9FGK8
F4IC62		Q9LQP1	Q9SZD8
C0SUU8		Q9ZW22	A0A1I9LPE3
Q9S7L9		Q9LNV9	F4HTH8
Q8LAJ9		Q9LMK2	Q84JF8
Q8H0V2		Q9LMJ7	Q9SXD1
Q9S9K9		Q8L774	Q9LDL7
Q8RWZ1		P93836	Q9FMJ0
A0A1P8AV53		Q6DSU0	P98205
Q0WVV0		Q9LNC6	F4J6N7
Q8L840		Q9LNE1	Q8RY80
Q9C5Z2		Q9MA44	A0A2H1ZEJ7
Q45GQ7		Q9SYL0	Q9FMM4
Q94K06		Q8H0S3	Q93ZR8
Q9XIK4		Q8L706	F4IV99
Q07098		A0A1P8B3V4	Q9LJG5
Q9SE83		Q8GXY6	Q9LK76
O04499		O49299	P42731
P43333		F4I775	B9DFQ9
Q8GWR3		A0A1P8AUG4	F4IJE1
Q4PT37		Q940J9	Q9LIS1
O80528		F4I454	Q9FJC1
Q500V5		F4I450	A0A1I9LPL6
Q9SA52		Q8GZ26	Q9SX85
P59226		Q8L9T7	Q9AR07
O80488		Q9ZVS8	Q9LJD8
O80492		Q9ZUD9	Q8LPL2
O23138		Q42523	F4J8V5
O04153		B3H5Q1	F4INJ6
Q8VZB9		Q93VC9
Q9SJF1		O81915
Q8W4H7		O24457
Q8W4H7		F4HS78
Q05431		Q9LNJ7
A0A178W5Z6		O23702
Q2V4Q4		Q39013
Q0WMV8		Q94K30
Q9LMK5		Q9M622
Q8LPR9		Q9FKX3
Q9M9Y6		Q42404
P26568		F4K265
Q8H1U4		Q9FHA6
Q84MA1		Q9FJX6
A0A1P8AVE9		Q9FJX5
Q42029		Q84JF0
Q39012		Q9FJW5
Q9LNE0		Q9FLH2
F4IAE9		Q9FKQ7
Q84MB1		Q9AT76
Q9SYK5		Q9LSR7
Q8LC42		Q9LSR7
Q9ZV56		Q9FGF8
Q94C37		Q94JQ6
P42744		O49603
F4I795		F4K7J1
A8MRX6		Q9FE06
Q8GZ79		Q1PF74
Q94C90		A8MQN2
F4I4Q1		P57681
F4I5R5		Q9FMZ9
F4I5Q6		Q9FN08
P49690		Q9C5D3
F4I460		Q9FGW7
F4I456		Q9FMK9
F4I443		Q5BPZ1
Q9ZWB7		Q9FM17
Q9ZNT7		Q9SL92
Q8GWP1		Q9SL92
O48737		Q84M94
F4I2F8		Q9FLT0
Q9LR70		Q9SIE1
Q9ZT91		Q9FMY3
Q9ZUD8		Q9FMX7
Q9ZUD4		Q9ZNX9
Q8L4H0		Q9FNF8
P23686		Q9FNF0
Q93V56		Q9FIN3
Q9ZUC1		Q93WB2
A0A1P8AR50		Q9FY54
Q8RVQ9		F4JY60
Q9LQ96		Q9XGZ2
A0A1P8AUL3		Q9XGZ3
A0A178W782		Q9C5C2
P93733		Q3E936
O81127		P92943
Q56W45		Q8LG60
Q9SZL7		Q94CC1
Q9STS9		Q6NM16
Q9FJY5		Q9SXS7
A0A1P8BDL4		A0A1P8BAA4
Q9XFH4		Q8RX66
A0A1P8BB20		Q8GUN5
Q39193		Q9FGY4
Q9FHA3		Q9AST5
Q9SN22		F4HNU6
Q9FJX2		F4HNU6
Q9FJX3		Q93Z75
Q8W1E6		Q9FJ17
Q9FJW0		Q9FJK7
Q2V2U9		P55228
Q9SB89		Q93XW5
F4JXI3		P15459
A0A1R7T3A4		A0A1I9LPW5
Q6J9N8		Q7PC85
Q9FKP8		Q9LI61
Q8LG54		A0A1I9LNA6
Q8L466		Q9LIA4
Q94F88		Q84JZ7
F4KFD7		P42738
Q94AH2		Q8VYP9
F4KF14		Q9MBH2
Q5BPE9		Q9LJI5
Q8LGG0		Q9LJI5
Q9FME9		Q8RXY6
Q8LCN5		Q7XYY2
P47924		A0A1I9LLZ6
Q9FMG4		Q9LK31
Q9FMG4		Q6NQ93
Q9FMJ1		Q9LIN2
Q9LVN7		F4JCI4
Q94C60		Q9LU80
F4KAT5		O65458
Q84JB7		P0DI77
O82514		Q38950
Q84P23		Q9C6L2
Q9FMK8		A0A1P8B2P5
Q29Q13		Q9ZPR4
Q6NPD1		Q9ZQ81
Q9LFX8		Q9SF17
Q9XFS9		O81062
Q8GX94		O49840
Q940R3		C0LGJ9
C0LGW6		Q9ZVQ3
Q9C5M5		Q9ZUM2
F4K3M1		Q9ZUM2
Q9C7J5		Q8GYC1
Q9FKG3		Q9MA24
A0A1P8BD18		Q8GYC1
Q9FNR1		Q9ZUA5
F4K0J3		Q4PT23
P32746		Q4PT23
Q08770		Q39221
Q8LDF9		A0A178VWR3
Q9LT10		Q84M93
P42733		Q9FRH4
A0A178UBX1		Q9FIK6
Q8VZV9		Q9C5C2
Q8GXB7		Q5PP38
Q93VA9		Q9LD45
Q6S7B0		B3H4R1
Q8GYN8		Q9FL37
Q494P1		Q94A38
A0A1P8BH20		Q9FNK4
Q84JN0		Q8RWV3
F4JY76		Q9FYL6
A0A1P8AVV7		A0A1P8AUL0
Q8L7M4		A0A1P8AUL0
Q8VZL7		P31582
Q94K14		Q8H1M0
Q8L7S8		Q8GYJ7
A0A1P8BFQ5		Q8GYJ7
Q93VP3		Q84M89
A0A2H1ZE77		Q8L603
O81635		Q9ZT94
P42791		Q9FKV7
F4K4E3		Q9FKW2
Q8W5S1		P15455
F4K4C5		P15455
Q39230		P15455
Q9FZE1		P15455
P46086		P15455
Q8GXP7		Q9FFH8
Q84TD5		Q96533
F4K498		Q8H185
Q8L8A5		Q9FG93
Q84ZT9		Q93YU2
Q9M840		Q96524
Q5QIT3		Q93YN9
Q8GX81		F4K318
Q93VC7		Q9FMM0
P57741		Q9FMM0
F4K4Q2		Q8RWL4
A3KPF2		Q9ZVL3
Q9FI80		Q8VYS9
Q6NLW5		Q9FZ89
Q8GYL5		Q56Y48
Q8W453		Q1G322
Q9LV66		Q8L8T7
Q9LK77		F4K4M9
Q9LUB6		O04646
Q0WVW4		Q9SXC9
F4IE40		Q9SXC8
Q9LS72		Q8GXX5
F4J1U2		Q9SLU9
Q9SCU7		Q9LSG5
Q8GVE8		Q9ZWS9
F4K1S1		O80739
A0A1P8B9K9		Q1ECJ7
Q5D892		Q9M9Y2
A0A1I9LMB4		Q84M96
Q8VY55		F4IYI8
Q9LI88		Q9FH44
Q9LW33		Q8GYU5
Q9LW35		Q8GYU5
Q38845		Q9SY88
Q41963		Q9C6N3
Q9LIP6		Q6NPS1
Q6DR02		A0A2H1ZEE1
Q9LU93		Q9SGI3
Q9LU94		Q8VYL3
Q9SDL7		C0SV12
Q9SI53		Q6NLF7
Q8GW56		Q39044
O81047		Q9LQ11
P69834		Q9CAN1
Q93Z20		Q949Y1
Q9ZUA3		Q94K13
Q43386		F4I232
Q9ZVE8		Q93YV2
Q9SLH3		Q8W469
Q94AK8		Q9C7E7
Q9SJV5		O48538
Q9FGJ1		F4I5B1
Q84MD3		Q8RXE5
Q9LVS8		Q9SGU9
Q9LVT4		Q940P5
Q93XM7		Q6NLF4
Q9FK73		O82191
Q8RWF0		Q9ZUN5
Q9FH77		O64568
Q6NMA9		B9DGG8
Q8GXH5		B9DGG8
Q8VYZ0		O64614
Q8VYZ0		F4HWL3
Q9LU01		F4IPL5
P17745		Q9LH74
Q0WTY4		Q6RF46
A0A1P8ANJ8		P43256
F4I2H7		Q9LXX7
Q9S7Z3		Q940L5
Q9FNC2		A0A1P8AQN2
Q9FG87		Q84V03
Q8L7W3		Q9FXJ2
Q67YA7		Q9ZQF9
Q9FZK4		Q9LHE8
Q9FY64		Q8S8H8
Q9FXB9		A0A1P8AT84
Q9FMH5		Q9ZQR4
F4I532		Q8GYB1
Q9FZJ7		Q9ZVK7
Q9CB03		Q8GW13
Q9CAC8		Q8VY22
Q9FHS0		P83755
Q9SLI4		Q9SKF0
P17094		Q8RWJ5
F4I9P8		Q42545
F4I9P8		P35402
A0A1P8AN95		Q9SI09
F4IBB3		F4IV84
Q9SLT8		O65458
Q9S709		A4IJ37
C0LGH4		Q8VWF5
F4IEM8		Q8VWF5
Q9ZUI9		Q9LK08
Q9ZUI4		A0A1I9LN81
Q0WUA3		Q9LRN0
O22703		Q9LK43
Q93ZS4		Q6NL08
Q9C6C2		A0A1I9LTS6
Q37145		Q94JY3
Q8RXJ0		Q4FE47
Q9C952		Q8GYI3
Q93Y16		F4J2V3
A0A1P8AU37		F4J2T9
Q8GY68		Q7DMA9
Q38874		Q9LUI6
O04576		Q9LUV9
O04576		Q94K91
Q500V8		Q94CE5
Q9CAN8		Q9LIE8
Q9CAM2		Q9LSX7
Q8GXB3		P28297
Q9CAD1		Q9FXF2
F4HUW0		Q9LVD9
Q9CAK8		Q9LVE0
Q93VR9		Q9LVF0
Q8VYZ8		Q9LIF6
Q93Y09		Q94AR6
Q9SGW3		Q8LGU1
Q8RWY4		Q9LJB7
Q8GW63		A0A1I9LRY1
Q9C5E5		Q84WW7
F4IVI0		Q945M9
F4HWI4		Q9LT38
Q9SK74		Q8RWR1
Q1PF36		Q6QJ72
Q8VY61		Q9LJU6
Q9SL76		Q9LIG7
Q9SL79		P38605
Q9ZUM9		Q9LHE6
Q9ZUN1		Q8GWB1
Q8GWE6		Q9LT68
Q9ZUN8		Q9LU46
Q1PFR7		Q9M1W7
F4ISI7		Q8S8Y8
Q9ZUP4		Q9LS40
Q8S8S8		F4J8R6
P93051		Q8W580
Q8VYE2		Q680D9
F4IRI1		F4J573
Q5PNU0		Q9LSN4
Q1G3L1		Q9LUQ9
F4JQG2		Q94C86
F4IQJ2		Q9LRZ4
Q8S8G6		Q6NMH5
P21216		Q9LRZ5
Q9ZPV5		Q9LUS7
F4HWL4		Q9LW77
Q9M2N5		Q9AST8
A0A2H1ZE22		Q9LW86
Q42344		Q9LW00
Q42344		Q38882
Q39242		Q9LUN5
Q6NLP2		Q9LRP7
Q9ZVW9		Q9LDA7
Q9SGP9		Q9LDN6
Q6AWS7		Q9LKA1
Q6AWS7		Q4PSP3
Q9ZQF5		Q8L634
Q9ZQE5		Q1H563
Q9SHU7		A0A1I9LLM3
Q8LFT2		Q9LRR6
O81893		Q2UVJ5
P56753		Q9LUL4
P56785		Q9LUM3
Q9LP37		F4JDC3
Q9LG23		Q9LTT7
Q9SHZ3		F4JC97
O80786		Q8W4A6
P56807		Q9LHA8
P56762		Q9C7B1
P56774		Q39140
P56801		Q9C7D6
P61841		P46313
F4IHB2		Q9SF06
F4J8X6		Q9SF09
Q9FML3		Q9ZRE2
Q9LSV5		Q9FFJ3
Q56XR7		Q0WRG4
Q8LBI1		Q8GYH6
A0A1P8B0P2		A4IJ41
Q9LSG6		Q9SG82
Q9LJR9		Q8VYG2
Q9LRX5		Q9LPP4
A0A1I9LMR3		Q4V3C8
Q9LV46		Q940M5
Q941B6		Q9SS33
Q9SMV7		A0A1I9LSI8
Q8VZI4		Q9SF92
Q84LK0		Q9S752
Q9FV81		Q940P1
P29197		Q9SF34
Q9LIP9		Q8RWU3
F4JTS3		Q8RWU3
P92952		Q9SF49
Q9LIS2		Q93VV0
F4J469		Q9SR96
A0A1I9LTS6		Q9FIH4
Q9LUG8		Q9LDB4
Q8VZH1		Q9C9Z1
Q9LW59		Q9SA05
Q9LW68		A0A1I9LS02
Q9LS88		B9DGY1
Q39009		Q9S7M9
Q9LUJ5		Q9SRR0
Q9C7N2		Q9SRR1
Q9LJ92		Q84JA7
Q9LIE1		Q8RWZ3
Q5PP37		Q8VXU6
Q9LVF9		Q9C835
Q9LU28		Q8S925
Q9LU39		Q494Q0
Q8GXL7		Q9M8K0
F4HV08		F4J9P5
P38025		Q9SFF6
A0A1I9LQK5		Q8RX01
Q9C5V6		F4I9D5
Q9LHQ4		Q9MA87
Q9LTP5		Q9MA90
D2WL32		Q9MAA1
Q9LTP9		Q0WQ63
P28769		Q9M8Y7
P04778		Q9M8X0
Q9LHE5		F4J2C5
Q39085		F4J2C5
Q94A52		Q8W4K3
Q9LJN8		Q9SRQ8
Q9M2N5		Q8GXW1
P04778		Q0WVZ1
Q9LT69		Q9M9P3
F4IN68		Q9M9N9
Q9LT75		Q84VW1
Q0PCS3		Q9M9Y2
Q9LJL3		Q9M8R6
A0A178V7N9		Q9M879
Q27IK6		Q9C6S5
Q8H0U5		Q9C6S5
Q9LSA1		Q84L31
Q6Q4D0		Q38997
Q8GXJ1		A0A1I9LRK0
Q9LS51		Q9MAC5
Q8RWJ7		P27140
Q9LJQ6		Q9SS98
Q9LV21		Q8H0T6
P0DO23		Q8RXR2
Q8LDG7		A0A1I9LRK4
Q6X7K0		Q9M9L2
F4J6G5		Q9SGA2
Q9LUN2		Q9LT84
Q0WQA4		Q8L910
F4J551		Q5XEN5
A0A1I9LN38		O82245
Q948R9		O82243
A0A1I9LRY7		A0A1P8AXY3
O04326		Q8LEK2
A0A1I9LT94		O22893
A8MPR5		Q501H5
Q94AN2		F4I1W0
Q8VYK1		F4IK40
Q9LNN7		Q9ZPY4
A4FVR1		Q9ZPY4
Q9LDZ1		F4II77
Q8GYH7		F4II62
Q2HIU0		O82360
Q9LK99		A0A178VX75
Q9S9Q9		Q8RWX6
Q9LKA5		O80829
A0A1I9LLZ3		A8MRR2
Q9LUC1		P93654
A9LNK9		Q94A03
Q9LRR9		Q8LBQ7
Q9LJG6		O22161
F4JFR1		O80516
Q9LVJ7		O80512
Q9LVJ7		Q8RUX8
P41376		Q6NLR3
Q93ZM7		O64866
Q9SCW1		O64870
Q9LHP2		Q8S929
Q94CD8		Q8RXL7
Q9LJE2		A0A1P8B137
A0A1I9LSR4		O22868
Q8VYJ1		Q9AST6
Q0WTL2		O22847
Q9LK53		Q9ZW75
Q8VYC4		A0A1P8B2Y1
Q9LDK4		Q8GZN1
Q56W79		Q9SJG8
Q9LJX2		Q9LQL2
Q9LTV0		Q9LQL2
Q9LTV9		Q8L866
Q9SA73		P93744
Q941Q3		Q6GKW1
Q9LHK1		P93757
Q940Z2		A0A1P8AXQ4
Q93ZI1		Q84M24
Q9LH49		Q8LAS8
Q9SA77		O80675
Q9SRN1		O80678
F4J6A8		Q8RY18
Q5PP35		Q8RY18
Q9CAF6		Q8RY18
A0A1I9LMT1		O22197
Q9SS31		Q58FY4
F4J2K2		Q8RUZ5
Q8RY99		F4IH31
Q9SR70		A0A1I9LRV5
Q9SF32		Q9FJU2
Q9SF45		Q9XEE9
O65719		Q94K00
Q9SS80		O04201
F4IZV1		O04196
F4IYK3		Q8GXP4
O22666		O22286
Q67XT3		O22285
Q9SFB3		O80647
Q9FPI0		F4IUY8
Q9ASZ1		Q945P1
Q9S7D2		Q9SLG0
Q9SSE9		Q9ZV19
P49227		P93026
Q9M8Z5		O80915
Q8GUG7		Q9FHW0
Q9M910		Q9LU49
Q8LG10		Q93VQ0
Q9M7X9		Q9SH87
Q0WSF1		F4IRX7
Q9C522		O80939
F4I9C1		A0A1P8B2E8
Q93Z13		F4IQ28
O22042		F4IQ07
Q9M9L3		Q9ZQC8
Q9FT74		Q8L771
Q9MAB3		Q3EBL9
P11829		Q9SJR3
Q9S6Z7		Q9SJM6
Q9CAV2		Q84WP5
Q5XVC2		Q9SJN0
Q9SR12		F4IQY0
Q9SR13		Q8RX29
Q9M9Y2		Q8RWC5
Q9SR15		Q9ZUR7
Q9SR19		Q9ZUR7
F4J3P7		Q8VZL6
Q8RWS4		Q9ZQP3
Q8W595		Q9ZQP1
Q9M8Y5		O82281
F4J3M2		Q8L7B1
Q3ECP0		O82171
Q9SSK2		Q93ZW4
Q9C504		Q8H124
Q9SS68		O80783
Q9GCB9		O80780
Q93VK5		Q0WT31
Q8LFJ8		O80774
Q9M8T3		O22960
A0A1I9LR82		A0A1P8B0E0
Q681Z2		Q8RYC3
A3KPF3		O22809
Q9M876		O22799
Q9M888		Q56WD9
Q9M891		P43254
Q9M895		O48837
A0A1I9LLE3		Q9SCV3
Q8W4A0		O48845
Q9S7Z2		A0A1P8AX49
Q5XVC4		Q8GYJ3
O82768		O80895
Q9C6S8		Q9SKY5
Q9SRH7		Q0WQ41
Q8L7C2		A0A1P8AXI9
Q9SSA5		Q84RR0
F4J760		Q9C803
Q7XA68		O82271
Q8RWC3		O80854
F4JFJ3		O49336
O82261		Q84VY2
Q8RUH0		O04348
Q39244		Q8LPM0
Q9LZI1		Q56Y01
Q0WR66		Q42182
Q8RWN7		F4HR96
Q9ZPX8		Q8RWZ7
Q9ZPY7		P45725
Q9ZPY6		O78310
Q9SKD3		A0A1P8AQQ1
F4II66		Q9ZUY3
O82359		Q1PF01
O80823		F4ITL6
A8MQG7		Q8GW46
O80837		Q8GW46
Q94BV4		Q94HW2
O80842		F4IUJ2
O64649		Q8L7A0
O64647		Q0WQB7
Q9SLN5		O82659
O22160		Q8VWG7
F4IV24		A4FVP6
O64879		Q42566
Q08A72		Q42566
O80574		F4IVM7
Q9SKC3		O82808
O22826		P93028
O04421		Q8VWI7
Q9ZW76		Q682V0
Q9SKX4		Q94HW2
A0A1P8AY87		Q8LF20
O48532		Q9C5C2
Q56WS1		P37702
O22941		P37702
Q8VY00		P43333
O22212		A0A1P8BBR6
A0A1P8AX84		Q9SJA6
Q9SZL8		A0A1P8B2Y6
Q9LQK7		Q9M085
F4IJY6		A0A1P8B0C9
O80673		A0A1P8B0C9
F4IVN6		A0A2H1ZE27
Q9SLM4		P30184
A0A1P8B0P5		Q9ZUI1
F4II29		F4INP9
Q501D5		O82226
Q8LPJ7		Q0WVM4
O22886		O82219
O04209		P37702
P48484		Q9ZWI7
Q84JU6		O81000
P54887		Q9ZQ47
Q9LPJ1		Q8VZ17
O80634		Q38862
F4IVV8		Q9SIJ7
O80958		Q9SIK4
Q8L960		Q9SJT7
Q9SII0		Q9SKQ2
Q1EBV7		A0A1P8AYN4
Q9ZVI9		Q38970
Q9ZVI7		O22100
Q42589		F4J0W4
O80448		Q93ZI4
Q9MAQ3		Q9LZJ5
F4IRZ1		Q8VYF4
Q5S4W1		Q8VYP7
Q84TI2		Q93W91
O80934		Q9M1Q5
P0CJ47		Q8L5W7
Q38899		Q9M275
Q9LZ45		Q8RW94
Q9ZUS8		Q9M2D8
Q8VYA5		Q941L2
Q9ZUU3		Q9C7S0
A0A1P8AZ83		Q9LZZ4
Q9LD95		Q84R10
Q9SJL4		Q8L999
Q9SJL8		Q9LY41
Q9MAP8		Q8VY84
Q56WL5		Q8W4D4
Q9SJM7		F4J8A2
P82266		B9DFG5
P42036		Q949V7
Q9FNY0		B9DFZ1
Q9SJ50		Q9LXS2
Q8W488		A0A1I9LMD5
Q8RWT5		Q9LZ06
O64765		F4J5Y7
O64760		Q6NKR6
P29514		Q9M2K7
F4IHY7		Q4V3D9
Q9SMX4		Q9M1K5
Q8L8C2		Q8VXZ7
O64696		Q8L7D8
O64703		P92962
A0A1P8AY36		A0A1I9LSL0
O80775		Q9M2S6
P93014		A0A1P8AVN8
Q9FNE5		Q8H186
O22812		F4I7X1
O22806		A0A1I9LNZ8
F4IVU7		Q8VX13
Q8H1N0		Q94KJ7
O22784		A0A2H1ZEL2
Q8RYE9		A0A2H1ZEL2
Q8L7B5		Q94FT2
O48771		P35632
O48840		Q9M376
Q8S9J3		Q9M390
Q9SKY2		Q9LVI9
Q9ZV57		Q1PEW8
Q66GI4		O22683
F4HR71		Q9LS55
Q9SKZ2		Q9LS46
Q9SKZ3		Q8VZZ4
F4ISQ7		Q9LE86
F4IRR2		Q5PNU5
Q9C5X4		A0A1P8B270
F4IQV7		Q9LDG7
Q9SIC8		Q7XJ98
Q9SID1		Q8L9Q7
O82277		Q9SG86
F4IPV6		Q9LV35
A0A1P8AXC1		Q9LV33
Q6NMH7		Q8H0X6
Q9M9Y2		Q9SR40
A0A1P8B1K2		F4IXE4
A0A1P8B1K2		F4HXZ1
O81643		P94109
Q9ZW35		Q9SL41
P29515		Q9LVJ1
Q42483		Q8GXT3
Q9ZW09		Q9LUJ3
Q0WLY0		Q9SDM9
Q0WQX7		Q8VYG9
Q38865		Q5XF09
Q0WQD5		Q8LFN2
Q6DBP8		O04420
Q8RUN2		Q93Z84
Q6NPF4		Q9LQX4
Q94JV5		Q9SR08
Q0V7S1		Q9FWA4
Q5XVD2		Q1PET6
P21238		Q9SZQ8
Q8S8L6		Q8RYD3
Q1PF01		O82328
P21240		Q9MAC9
Q8L5Z4		O82333
Q8RXE9		Q9SQT6
P18064		P19171
Q9XEC1		O48828
O48786		Q9SFU3
O48790		Q8GT74
Q8GWA2		A0A1P8AXA8
O81014		P0C042
Q9ZVD5		Q9LR10
O48721		Q6DBG0
Q9ZVD0		Q8GUH1
O82762		O48711
Q94BS2		O22900
Q1ECN0		Q8GYT4
Q9SK36		Q9ZNU9
Q9C5Z1		O80905
O23076		O22208
O81126		Q0V7X4
Q9ZQ18		Q8S8P3
Q9ZQ19		O80927
B9DG17		Q8GYY5
Q9S9Z8		Q0WSN2
Q84MD4		Q8RXL0
A0A1I9LTE4		Q8L924
O64816		Q8LAM0
A0A1P8B002		Q9ZV33
Q9FVC1		O22283
P42752		Q93YU8
Q8L794		Q9LNC9
Q8W4G3		A0A1P8AXP9
Q9SJU4		Q8RWW1
Q8GWX2		Q8RUD6
O22265		Q0PGJ6
Q6NKU3		Q9SKD9
O65572		Q9SCV4
Q9LY75		Q9SIZ5
Q9LE82		Q9ZUU7
Q9LYB3		P0C883
Q8RX79		F4I0W7
Q9LZI4		O22807
Q8H0V4		Q9SJM1
Q42551		Q9LR78
P59232		A0A1I9LN71
Q9LQF2		O48766
F4IX36		O64687
A0A1I9LQL7		F4IJZ6
A0A1I9LQL7		Q84RJ7
F4IX28		Q9ZUV4
Q9C5W9		P30366
Q9M313		Q94KB4
Q9M0A0		O80950
Q9M2E8		Q9SLA2
P45432		O64837
Q9LEW7		A0A2H1ZE23
Q9LZY0		Q93Z34
Q9M001		O23029
Q9M221		O64697
A0A1I9LRJ6		Q8H124
Q6NMB7		F4IIS8
Q9M1A5		A0A1P8AX38
Q9M1A8		F4ILF8
Q9FQ19		O64856
Q84LH8		Q9ZQN9
Q9LXR9		O64641
Q9M2F2		O04348
Q9SVX4		O23044
Q94K73		Q9MAT6
A0A1I9LSI7		O64738
B3H578		Q9ZVC3
Q9M2Q4		O22211
Q940S9		Q38944
Q42551		O22798
A0A1I9LME9		Q8GY13
Q9SCL7		Q9C6B2
Q9M682		Q9SKJ6
Q9C5Z3		Q9LQQ0
A0A1I9LM04		Q7XZS3
Q9M1J8		Q94F46
Q9LET3		Q9SIK7
Q6NM71		Q9SID2
Q9SZL6		O64835
Q93W03		Q9SJQ5
Q93YU6		P46603
Q9LY49		O82400
P46283		A0A1P8B041
Q8L3X8		Q9SIE7
Q9M2U3		O22943
Q9M3B8		O04373
Q93Z04		O22824
Q84Y95		F4IK44
Q9SV36		Q9SJJ7
A0A1I9LR33		Q96266
P42770		O82240
Q8W104		Q9SHD3
Q9M1G6		Q9SJ79
Q9LPD9		Q9SLC7
O23628		O80874
O23628		P48623
Q8L763		F4J7V3
P29197		Q9M207
A0A1I9LT07		Q8L9P2
F4JEJ0		Q9CAB6
Q9LUR0		Q9M8M1
Q08A71		Q0WPI9
Q9LK61		Q9CAJ0
Q9LSF5		Q8VYS0
Q9LK10		Q6PV68
O80480		A0A178WIC4
O82326		Q9LNK1
Q9LK44		W8QP14
Q58FW3		A0A1I9LTI1
Q9SWE5		Q9FT53
Q9LS90		O65312
Q8L9N1		Q8VYU8
O64471		A0A178VAW3
Q9M8T6		Q6NPT7
Q9M8U2		O80644
Q9C8X8		Q5XF24
Q93ZB6		Q8RX67
Q8RWI7		P42730
Q9C5G2		Q9C6A8
Q9M2N5		Q9SH08
Q93XW8		Q8L8A7
O82202		Q9SAK5
Q9SQV1		Q9S791
Q9LQN4		Q1G3N4
Q9SKT0		Q8L9C4
Q9FMU6		A0A2H1ZEF3
Q9SRV3		Q9M2V7
Q6ID70		B3LF89
F4ISE7		Q9M363
Q9SR09		Q8RXD5
Q9C5C7		Q9M371
Q96300		Q9C9J1
Q9FG44		Q9XFK7
Q9SLD9		Q9M205
Q9SFB1		Q9FWX5
F4IFC5		Q9SAJ4
Q94JQ4		Q9CAL3
Q6NQM0		Q9SGR6
F4I5S3		Q5EAI9
Q9SRS5		Q9SJ41
Q9SRS1		Q9LF88
Q8RWG5		Q9ZRW8
Q8GZQ3		Q9SCV3
Q1PEN6		Q9CAT5
Q9LHI7		Q9CA34
Q58FW4		A0A1I9LQ53
O22897		Q93ZD7
Q9FZ22		Q75W54
Q39099		Q9CA23
Q9LK47		Q9LES3
Q9SJE1		A0A1I9LMU3
O22690		Q9CAR0
O22224		Q9M342
Q8L607		Q9LPZ0
F4I3J0		P0DKI3
Q94C70		O04088
O80503		Q9C9A3
Q9ZW05		A4FVS5
Q9ZVJ3		F4IYB7
Q9SH89		Q9LZJ7
O22785		F4I274
Q9SK53		Q9SEZ3
F4IHN4		F4HVN0
Q9LP77		Q9SS00
P54967		Q8VYP5
Q9LNT6		A0A1I9LM56
Q9XIN7		Q8RXD5
O04090		P11574
Q9ZVD0		Q8RWL2
Q9C7S6		F4J0K8
O82169		Q9ZV89
Q9ZUS6		Q9FWS6
Q9LFG2		Q8L7K7
Q9ZUV0		Q8W4C5
O22928		Q9XEX2
Q9SJZ7		O04547
Q42347		Q93Z81
Q9FVC8		Q9C507
O22131		O64784
P92953		Q9LFG1
Q94K75		F4J3G5
Q9S836		Q9SAJ8
F4IPW4		Q9M2Q6
P34881		P49333
O81009		A0A178WC78
O23684		Q9CAS9
C5H8J1		O49305
Q38846		Q94JT6
Q9SJL9		Q8LAC4
Q8S8F1		Q9SRZ8
Q8W207		Q94A84
O23715		Q94A84
Q9C5I1		Q9M331
O82234		Q9M329
O22173		Q9ZW96
O48529		O04632
O64850		Q8RYD6
Q9MBA1		Q9M2E2
Q9C7Z1		F4I8D6
Q9XIR1		Q67Y69
O64644		Q9SCN8
C5H8J1		Q9LYN6
Q682S0		A0A1P8APD8
P25818		A7WM73
O80897		A0A1I9LRM9
Q8VY52		Q9SN94
O64816		Q9SN74
O80588		Q9FGH9
Q9SIP7		Q8L5Z7
Q9C7N5		Q9FKT3
Q9XJ35		Q9LZC3
Q8LFL5		Q9LYP4
F4IGL2		Q9LYJ2
O80871		Q9M144
O49301		A0A1P8ATS1
O82346		Q9SPG7
O80513		Q9T010
Q9SH88		Q9LTJ2
O22897		A0A1P8BGK2
Q9C6A9		Q9FGN3
Q5HZ54		Q9LYP1
Q9ZUY1		Q9FJT7
O04046		Q9LY27
F4INW2		Q67Y04
Q9ZVC2		Q8GSF0
Q9FYK3		Q9FGT8
Q9SIC9		Q9FYE1
A0A1P8B1C2		Q8RWU7
Q39253		Q9M5A9
O80439		Q9FHD1
Q9FIU9		A0A1P8B8B4
Q9M2E8		Q8LAN3
O64651		A0A178W675
O80946		Q9M879
P40283		Q8VYW7
Q8LBP4		Q9LFB1
Q9C641		Q9FF75
Q8L7F7		Q9FGL5
P59259		A0A1P8AUD3
P93028		Q9FN75
A0A178VRK6		F4JFW6
Q9SIZ2		Q9FHG7
O80575		Q6NLQ8
Q501B0		Q9ZSJ1
Q9SJY7		Q9SUT9
Q9S756		Q9SUT8
O82230		Q9FKM3
Q8L3P4		Q9LUE4
Q9LYL0		Q9FHM9
Q9M209		P46665
Q9SUY2		Q9FFJ3
Q84L33		Q94K41
Q9SCS2		A8MR75
A0A1P8ARP0		Q9FJ80
Q9M9C5		Q9FMC4
O80798		O04621
Q01667		Q9FLX3
F4HS38		Q9FLX5
Q9C976		Q940N7
Q9FWS4		Q9LQ32
Q9LER7		Q8W467
Q9M591		Q9LYP6
Q84M92		Q6NPM5
F4I0K2		P0DKC6
Q8L925		F4JW80
Q9LE20		Q9SF20
O48661		Q9MAH3
F4I9J7		Q2EF88
Q940T0		P42762
F4IDJ0		P47998
O64539		Q9FF55
Q5XVH5		A0A1P8B5I8
O49160		Q9ZSA7
Q9XJ27		A0A1P8ATD8
Q9M1G5		Q8L6X7
Q9M1G6		A0A1P8APW5
Q9LMK0		Q9LXU4
F4HTV1		Q8LC76
Q9M2W8		Q9SU34
A0A1I9LP65		Q93WV0
Q8LB01		Q9FG38
Q9S834		Q9LUZ1
Q9LZZ6		Q8RXK7
Q8VZ19		Q9FN30
Q39199		A0A2H1ZE65
Q9LZH9		Q9FXH5
Q9LYC7		Q67Z55
Q9SF53		Q8GXW0
Q9M9H0		Q9M008
Q8RXV2		Q9FH31
Q4V3D1		P0DKI1
Q9C793		Q9M153
Q9LET8		Q9S9T6
Q9LM33		Q9FFB8
A0JQ16		Q8VYT5
Q9LY03		Q9C586
Q8LPJ7		Q0V865
F4IBK8		O48646
Q9SUZ4		Q9LZL8
Q94B05		O24633
Q9S7N2		Q8RWI2
Q0WVH0		Q9SD97
F4J864		Q84WB7
Q9M2R4		Q94CK0
Q9LXS4		Q9LFT6
Q56WF8		A0A1R7T3E3
Q9C7S6		Q700D5
Q0WNR6		Q8L838
P39207		Q9M132
Q8LF80		Q9C5A5
Q8L7S6		Q8GWF2
F4J4P1		Q1ECQ5
Q8VZT8		Q9SY29
P42733		P33487
Q9LFG2		Q9FG70
Q9M1Z2		Q94AS9
P59224		Q9SUS9
Q9SCP7		Q9FFD9
P42763		Q94AF2
Q9CAC1		Q9FKK1
F4HTP2		Q9LXB0
Q9SYL7		Q43731
Q9S746		Q94BZ5
Q93Z24		A0A2H1ZEC8
Q05728		Q8GXV5
Q9LP53		Q9T0A8
B9DFG3		F4JTN2
Q8VY02		Q9FYH8
Q9C9T5		Q6NL24
Q8VY81		Q9LSP7
Q9M053		Q9SZ41
Q9M056		Q9LMW0
Q9C565		Q94C77
Q8W494		Q8L9J9
O64602		Q9SZK4
A0A1I9LTJ3		Q9SUW6
Q9SCT6		Q9LMY9
Q9SX22		Q8L983
Q9CA28		Q501G9
Q9S7Y7		A0A1P8B8G9
Q9SW96		Q5CCK4
Q9C9W0		Q9M069
Q9LZQ9		Q9SSD2
Q501D4		Q9SVB7
O49290		Q9FF31
Q8W4M2		F4JSG8
Q9SAI5		Q7Y030
P10795		Q9SHP5
Q38867		O65621
Q9M2Y7		Q02971
Q9M1X8		A0A1P8BCV0
Q56Y85		F4JTE8
B9DHA6		Q8RWD6
Q9C9U2		Q0WMZ7
A2RVT9		Q8L6X7
Q9LY44		O65790
Q8LCP6		Q9FFS4
Q9FQ03		A0A1P8AP97
P48482		Q501D2
P0C899		Q8RXN8
Q9M2L4		Q8H112
F4J284		Q9LS10
Q9SYW8		Q9SUR3
Q9SN73		O65660
Q9C9I7		Q84WT8
Q9C9B5		Q9FN55
F4HS21		O49378
F4JCQ3		Q9SV79
Q9M8M9		Q9T0I9
P49204		Q9SZN7
Q9SX98		Q67XQ0
Q8H1E2		O23569
Q9FNA4		F4JPX3
Q9LM02		B5X564
Q700C7		Q8LGI2
P49691		Q9FF17
Q5XV39		O65687
Q9LXE4		F4IEY3
Q7Y1W1		Q9ASQ7
A0A1P8BAQ0		Q0WVV6
O23087		Q9FGI3
Q9FIU1		F4JMI7
Q9FJT8		F4JJG4
Q8W575		F4JJF6
Q94AF6		Q9FL82
F4JG68		O48947
Q8W583		O82637
Q9LT31		Q9M0G2
Q9FE52		Q9FPH3
Q9LXG1		Q58FU6
O04603		Q8RWD6
Q9SCX3		O23619
Q9FK43		A4GNA8
Q8GUN8		O80386
Q9XF89		Q93YW5
Q9FNN3		O49447
Q9M115		Q9T0K2
Q9LUZ6		Q8S8J8
Q9ZT91		O49624
Q6NPC9		Q0IGM7
Q9LU60		Q8GT75
Q9LXC9		Q8L4M6
Q9FIB0		Q8VZ96
Q8VXZ9		Q9C5C8
Q6NLH7		Q1EC69
Q9M038		Q948R8
Q9FJE8		O49362
Q41969		Q94A20
A0A1R7T3A2		Q6NL13
Q9FNB0		P25269
Q42521		Q9SZW4
O22467		Q9M0C3
F4K295		P34790
Q9FI94		Q8L9B5
A2RVJ8		A0A1P8BAZ7
Q9FZ47		Q9LN71
Q9LYK7		Q9STJ6
Q6ICX4		Q9SZ50
Q06850		A0A1P8B5C8
P51412		F4JJH4
Q8H156		Q8W4C8
Q42545		Q9SDN0
Q8L7S9		Q9LM64
Q9FLX9		Q9C5R0
Q9FK81		Q9LJA2
Q9C5R8		P92963
Q9ZPE7		Q8LEJ9
Q6NPL0		Q0WUZ1
Q8VZK0		F4JQG6
F4K940		Q9SZT4
Q9LZM6		B3LF45
Q56XE4		Q9M0M2
Q93VS8		A8MQN4
Q0WRF4		Q9FHX6
F4HPT1		Q42600
Q9LU63		C0LGQ4
Q9LEQ3		Q9SVG4
P54904		Q9XI99
Q9SZY1		Q9LPT3
Q9SZX9		Q8W456
P59259		Q9LMU5
F4KJ98		F4I6E4
Q8VYK9		Q8VXX9
Q38932		A0A1P8ATX4
Q8L9A9		Q9LMB2
B3LF48		Q9C941
O82413		Q941B2
Q9LXV3		Q84JP1
F4K4W0		P0C7Q8
P59169		Q9M9V6
Q9LZS0		Q84JS3
Q93VT6		Q9SGD1
Q9C682		A0A1P8AV88
Q9FKI4		Q9LNN2
Q9LYZ6		P24704
A0A1P8B8B5		P59228
O81416		Q94AB8
F4KFM8		Q8GUG9
Q56X76		F4I4K5
Q94A94		Q9SXS2
Q9SUP3		Q8GWH4
Q9LVC9		Q9ZWA9
Q8W4K1		P42777
Q9MAT6		Q9XI23
Q8GW78		A0A1P8ARE2
Q9LD55		Q93Y37
Q9FY50		O03982
Q9FM97		Q8VZG4
Q9FGT1		Q9SA47
P41916		F4I9R6
Q9LFP0		Q9FX94
Q9ZSB8		Q9XI01
Q93VB4		Q9SAD4
P49693		Q9SGE0
Q9LYE2		Q9SKA2
O04616		Q9ZT50
Q9LFE2		Q84K76
Q9M0S1		Q9SSS9
F4KJ62		Q39231
Q9C578		Q9SA06
Q9LZD4		Q9XI93
Q9C6A9		Q8VZD4
Q9FHC2		Q9SX65
O65282		Q9C5W0
Q9FPJ8		Q9SX62
Q9FFT9		Q1ECI2
Q9FMU6		Q9SYQ0
Q9FMU5		F4IBY8
Q9LTX5		F4HPG6
Q9FG73		Q9LNV2
Q9FG72		Q9LM69
Q9LVU5		O23039
Q1ECK2		Q501D6
Q93YS7		Q9FWQ7
A0A1P8BGK0		Q8L7U6
Q8VZT0		Q9LPI8
Q9M0I4		O48683
Q9FLL1		Q0WRB2
Q9T0J6		Q94AQ9
Q5S4T6		Q9FMN5
Q9C635		P58049
O23593		Q8RWW9
A0A1P8B628		Q9LVT3
Q8L5V0		Q1HDT3
Q9SW21		Q9LV16
Q1ECL9		Q9ZU96
Q67XG0		P32962
Q9LM92		P49690
O81006		Q9LRV8
Q84WN0		Q9LZP4
O49485		Q9SIF5
F4K790		Q6R3K6
Q9SUW3		O80698
Q8L7R2		Q9FKU9
O49397		Q9FKU8
Q8RXH2		F4K0K7
Q8VXX5		O64511
Q9SB42		F4HPY8
Q9M0I9		F4IM73
Q9M088		Q9CAQ4
Q42064		Q8RX84
Q9SVZ8		Q8H181
P42644		Q93W23
Q944P7		Q9LI74
Q0WV78		Q9FMG0
Q94BY8		Q0JXE7
Q9FGV2		Q9ASS2
Q9SZA3		F4KBF3
P47927		Q42431
Q9M7Q3		Q66GQ6
Q9S760		P46032
P49692		Q93YN5
Q9STX0		Q7XA72
Q9SW18		Q9ZVF6
Q8GXD8		Q8GXV7
P21218		Q9FGQ9
Q9SW09		O64948
Q84MB2		Q9LTC0
O82233		Q9FFQ5
Q9SZF8		Q9FMN2
P93004		Q6NQ54
Q93VK1		Q9LK34
Q84JI2		Q9ZVL0
Q38853		Q3E965
Q9SMR7		Q94F47
F4KFV7		Q9FMK7
P16127		F4K7C7
Q8L7S5		Q94AD9
P55852		Q8GXN6
Q9SZV0		Q9MAU5
F4I2G3		Q0WWQ1
O49653		A1L4Y4
F4I5Q6		Q9MAU6
Q8L745		Q9FLG8
Q8L7T3		A0A1P8AWH8
Q8LCT3		Q9FM03
O65530		Q9SGW5
Q9FI46		Q8GXU5
F4JLM5		Q681K7
Q8GUI2		Q8GYD0
O49506		Q9FI12
Q8VY09		Q9XI29
O49562		Q9FWY8
Q9SW07		Q8L702
F4JKW9		P15455
Q8VYF2		Q9FIJ5
Q0WL52		Q6NPM5
O23238		Q68KI4
Q5Q0B1		Q8VXY9
P42734		Q9SGU7
O48917		Q9C7F4
Q9FL17		Q9SGP1
P43255		Q9ZU40
O49404		F4KD45
P21276		P93654
Q9M7Q7		Q9FN04
Q9LNV5		O48588
Q8VWI7		Q9FKF4
F4JL85		Q9S812
P49211		Q2V4Q1
O49570		Q7Y229
O81772		F4I8W1
P0DKC4		Q56XR0
Q9SZQ5		Q8RV79
Q8H1R6		Q9C951
F4JU71		Q8W576
Q2QAV0		Q9FLV9
Q9LQ68		Q9C7W2
O65686		Q9FW03
Q42262		Q6NQ80
Q9M0E2		Q9FLK9
Q5XV66		Q9LTN0
O23255		Q93ZT6
A2RVM0		Q8LPH6
O81346		C0SVS4
Q9S831		O80690
Q1PE44		O64503
Q5XET8		Q08467
F4JQE2		Q9FN18
O04663		A0A1P8B3V4
Q9FLM8		A0A1P8APD0
Q9FLN4		Q9ZQ85
Q7Y175		Q2HIM4
Q9SZD6		Q9C6M2
A0A1P8B6D0		Q9LVQ0
Q9SVW7		Q94JR2
Q9STW6		Q9SYB5
Q8GZ17		F4HYR4
Q9M9Y2		Q9FN09
O24610		Q8VZJ5
Q9C5D0		Q9FUQ7
Q8LE98		Q9C6Z0
O22469		Q9FMN0
[truncated: 1,448 more rows]

## Sheet: Table S6
Supplemental table S6
Supplemental table S6: Gene ontology analysis. This table displays the functional profiling for clusters 2 and 4. Matching functional terms from GO describe the input set of genes. Addionally, numerical information relating to the liklihood of hitting a term such as adjusted p-value, is provided.
Supplemental table S6: Gene ontology analysis.
cluster	source	term_name	term_id	highlighted	adjusted_p_value	negative_log10_of_adjusted_p_value	term_size	query_size	intersection_size	effective_domain_size	intersections
2	GO:BP	small molecule biosynthetic process	GO:0044283	TRUE	0.00239145	2.62134	748	271	25	23028	P0DI07,Q56Y42,Q84VQ1,Q9SBF3,Q8LEE8,O23346,Q9ZUR7,Q9SKP6,Q9LY74,Q9SIV0,O80840,O04983,Q9LZ76,Q8GSJ1,Q9SKU8,A8MQJ8,O82782,Q9M8M7,O22765,Q8VZP1,Q8LAH7,O04331,Q9FGJ4,Q84JW0,Q9C6Z3
	GO:BP	histidine metabolic process	GO:0006547	FALSE	0.00453218	2.34369	11	271	4	23028	P0DI07,O23346,Q8GSJ1,O82782
	GO:BP	histidine biosynthetic process	GO:0000105	TRUE	0.00453218	2.34369	11	271	4	23028	P0DI07,O23346,Q8GSJ1,O82782
	GO:BP	acyl-CoA metabolic process	GO:0006637	TRUE	0.0159163	1.79816	48	271	6	23028	Q0WSH6,O04983,Q9C8P0,Q39152,P54873,Q9C6Z3
	GO:BP	thioester metabolic process	GO:0035383	FALSE	0.0159163	1.79816	48	271	6	23028	Q0WSH6,O04983,Q9C8P0,Q39152,P54873,Q9C6Z3
	GO:BP	photosynthesis	GO:0015979	TRUE	0.0244677	1.61141	281	271	13	23028	Q9S714,Q9S726,O64750,Q9SKP6,Q8RWV0,Q9SUI5,P25856,Q9SUI7,Q39194,Q8GSJ6,P27521,Q9LMQ2,O22609
	GO:BP	small molecule metabolic process	GO:0044281	FALSE	0.0367858	1.43432	1825	271	41	23028	P0DI07,Q9C9C4,Q9XIE2,Q56Y42,Q84VQ1,Q9SBF3,Q8LEE8,P46248,Q94AA4,O23346,Q0WSH6,P19366,Q9S726,A2RVV7,Q9ZUR7,Q9SKP6,Q9LY74,Q9SIV0,O80840,Q8RWV0,O04983,Q9LZ76,Q8GSJ1,P25856,Q9C8P0,Q9SKU8,A8MQJ8,Q9ZW34,O82782,Q9M8M7,O22765,Q39152,Q8VZP1,P42775,Q8LAH7,P54873,O04331,Q94B78,Q9FGJ4,Q84JW0,Q9C6Z3
	GO:CC	chloroplast	GO:0009507	TRUE	1.639e-13	12.7854	2404	287	82	21204	P0DI07,Q9C9C4,Q9XIE2,Q56Y42,Q42342,Q9LTG0,A0A1P8B8Y3,Q84VQ1,Q56ZZ7,Q8LEE8,Q8VZW6,P46248,O23346,P19366,Q9XI84,Q05753,Q9S714,Q9SLL7,Q9S726,Q8VZB1,Q9ZUR7,A0A178W0K0,O64750,Q9SKP6,Q9LY74,Q96291,Q9ZV24,Q67X99,Q8RWV0,Q9LFA3,Q8W583,Q9SUI5,C0Z361,O04983,Q9FN34,Q9LZ76,Q9SD66,F4JLP5,Q9FLD8,O23166,Q8RWM7,P54150,Q8GSJ1,P25856,Q9ZUJ3,Q9C8P0,Q9SUI7,Q9SKU8,Q9SR38,P82869,Q8S9M1,Q39194,O82782,Q93ZV1,Q67YE7,Q8GSJ6…
	GO:CC	plastid	GO:0009536	FALSE	1.76446e-13	12.7534	2912	287	92	21204	Q03509,P0DI07,Q9C9C4,Q9XIE2,Q9LTR9,Q56Y42,Q42342,Q9FLX7,Q9LTG0,P49200,A0A1P8B8Y3,Q84VQ1,P83291,Q56ZZ7,P29514,Q8LEE8,Q8VZW6,P46248,O23346,P19366,Q9XI84,Q05753,Q8L9E3,Q9S714,Q9SLL7,Q9S726,Q8VZB1,Q9ZUR7,A0A178W0K0,O64750,P42733,Q9SKP6,Q9LY74,Q96291,Q9ZV24,Q67X99,Q3EC49,Q8RWV0,Q9LFA3,O24616,Q8W583,Q9SUI5,C0Z361,O04983,Q9FN34,Q9LZ76,Q9SD66,F4JLP5,Q9FLD8,O23166,Q8RWM7,P54150,Q8GSJ1,P25856,Q9ZUJ3,Q9C8P0…
	GO:CC	cytoplasm	GO:0005737	FALSE	2.1551e-13	12.6665	10567	287	209	21204	Q9M338,Q9SD44,Q03509,Q9FXD4,F4HTQ1,Q9LQC8,P0DI07,Q9C9C4,Q9CA19,O23708,Q9XIE2,Q94C12,P42798,Q9LTR9,Q9LSQ4,B9DFF8,Q56Y42,Q42342,Q9FLX7,Q9LTG0,P49200,A0A1P8B8Y3,Q9M0N8,Q39258,Q8L7U5,Q84VQ1,P83291,Q8VY58,Q56ZZ7,Q9LEQ9,P29514,Q9FIB6,Q8LEE8,Q8GW29,O81149,Q8VZW6,Q38902,P46248,Q6NQ99,Q94AA4,O81148,O23346,Q0WSH6,F4K7J0,P19366,Q940G3,Q8LE58,Q9LQI7,Q9XI84,P48347,Q9LIP2,O80594,O04487,Q8L6Z2,Q8VWG0,A8MQK8,Q05…
	GO:CC	cytosol	GO:0005829	TRUE	6.37235e-13	12.1957	2765	287	88	21204	Q9M338,Q03509,Q9C9C4,O23708,Q94C12,P42798,Q9LTR9,B9DFF8,P49200,A0A1P8B8Y3,Q39258,Q8L7U5,Q8VY58,Q8GW29,O81149,Q8VZW6,Q94AA4,O81148,F4K7J0,P48347,Q9LIP2,O04487,Q8VWG0,A8MQK8,O04551,P22738,Q7DLR9,Q9SLL7,Q8S8E7,O23290,Q9LJ72,Q9LW76,F4JC86,Q9S726,Q0WSJ9,B3H6W7,Q9M1P5,A2RVV7,Q84TF0,Q9ZUR7,P42733,Q39016,Q9T029,Q9SKP6,Q9LY74,Q9LUW5,Q96291,Q9SIV0,O80840,Q9S744,Q8RWV0,Q9LFA3,Q9M2U7,Q96283,Q9SD66,F4JLP5,P54…
	GO:CC	plastid envelope	GO:0009526	FALSE	4.92502e-11	10.3076	997	287	46	21204	Q9XIE2,Q42342,Q9LTG0,A0A1P8B8Y3,Q56ZZ7,P46248,P19366,Q9S714,Q9S726,O64750,Q9SKP6,Q9LY74,Q96291,Q9ZV24,Q8RWV0,Q9SUI5,O04983,Q9LZ76,Q9SD66,F4JLP5,Q9FLD8,O23166,Q8RWM7,P54150,P25856,Q9C8P0,Q9SUI7,P82869,Q39194,Q8GSJ6,P27521,Q94F10,Q93W26,Q9ASS6,Q9SD79,O04331,A1A6M1,Q8RXN3,Q94B78,Q9LMQ2,O23053,Q8RWI0,Q9FJP0,Q9C6Z3,O22609,Q8LFD1
	GO:CC	organelle envelope	GO:0031967	FALSE	8.2237e-10	9.08493	1516	287	56	21204	Q9XIE2,Q94C12,Q42342,Q9FLX7,Q9LTG0,A0A1P8B8Y3,Q9M0N8,P83291,Q56ZZ7,P46248,Q24JJ9,P19366,Q8L6Z2,Q9S714,Q9S726,O64750,Q9SUU5,Q9SKP6,Q9LY74,Q96291,Q9ZV24,Q8RWV0,Q9SUI5,O04983,Q9LZ76,Q9SD66,F4JLP5,Q9FLD8,O23166,Q8RWM7,P54150,P25856,Q9C8P0,Q9SUI7,P82869,O64740,Q39194,Q8GSJ6,P27521,Q94F10,Q9SN75,Q93W26,Q9ASS6,Q9SD79,Q944S8,O04331,A1A6M1,Q8RXN3,Q94B78,Q9LMQ2,O23053,Q8RWI0,Q9FJP0,Q9C6Z3,O22609,Q8LFD1
	GO:CC	envelope	GO:0031975	FALSE	8.2237e-10	9.08493	1516	287	56	21204	Q9XIE2,Q94C12,Q42342,Q9FLX7,Q9LTG0,A0A1P8B8Y3,Q9M0N8,P83291,Q56ZZ7,P46248,Q24JJ9,P19366,Q8L6Z2,Q9S714,Q9S726,O64750,Q9SUU5,Q9SKP6,Q9LY74,Q96291,Q9ZV24,Q8RWV0,Q9SUI5,O04983,Q9LZ76,Q9SD66,F4JLP5,Q9FLD8,O23166,Q8RWM7,P54150,P25856,Q9C8P0,Q9SUI7,P82869,O64740,Q39194,Q8GSJ6,P27521,Q94F10,Q9SN75,Q93W26,Q9ASS6,Q9SD79,Q944S8,O04331,A1A6M1,Q8RXN3,Q94B78,Q9LMQ2,O23053,Q8RWI0,Q9FJP0,Q9C6Z3,O22609,Q8LFD1
	GO:CC	intracellular anatomical structure	GO:0005622	FALSE	1.77578e-07	6.75061	14767	287	244	21204	Q9M338,Q9SD44,Q03509,Q9FXD4,F4HTQ1,Q9LQC8,P0DI07,Q9C9C4,Q9C911,Q9CA19,O23708,Q9XIE2,Q94C12,P42798,Q9LTR9,Q9LSQ4,B9DFF8,Q56Y42,Q42342,Q9FLX7,Q9LTG0,P49200,A0A1P8B8Y3,Q9M0N8,Q39258,Q8L7U5,Q84VQ1,P83291,Q8VY58,Q56ZZ7,O80358,Q9LEQ9,P29514,Q9SBF3,Q9FIB6,Q8LEE8,Q42574,Q8GW29,O81149,Q8VZW6,Q38902,P46248,Q6NQ99,Q24JJ9,Q9SU78,Q94AA4,O81148,O23346,Q0WSH6,F4K7J0,P19366,Q940G3,Q8LE58,Q9LQI7,Q9XI84,P48347,Q9L…
	GO:CC	plastid membrane	GO:0042170	FALSE	8.12597e-07	6.09012	684	287	31	21204	Q42342,Q9LTG0,A0A1P8B8Y3,Q56ZZ7,P19366,Q9S714,Q9S726,O64750,Q9LY74,Q9ZV24,Q9SUI5,Q9LZ76,Q9SD66,O23166,Q8RWM7,P25856,Q9SUI7,P82869,Q39194,Q8GSJ6,P27521,Q94F10,Q9ASS6,Q9SD79,A1A6M1,Q8RXN3,Q9LMQ2,O23053,Q8RWI0,O22609,Q8LFD1
	GO:CC	intracellular non-membrane-bounded organelle	GO:0043232	FALSE	1.0421e-06	5.98209	2789	287	74	21204	Q9CA19,O23708,P42798,Q9LTR9,B9DFF8,Q42342,P49200,A0A1P8B8Y3,Q9M0N8,Q39258,Q9LEQ9,P29514,Q42574,O81149,Q38902,O81148,P19366,Q940G3,A8MQK8,Q9SFU7,P22738,Q7DLR9,Q84K79,Q9S714,Q9SLL7,O23290,Q9S726,B3H6W7,Q9SGH3,O64750,P42733,Q9T029,Q9SKP6,Q9LUW5,Q96291,Q9FVU7,Q8VYZ0,Q9SUI5,Q9FN34,Q9SD66,O23166,Q8RWM7,P25856,Q9C8P0,Q9SUI7,P82869,Q42134,Q8S9M1,O64740,Q8VZL6,Q39194,P42795,F4IDH2,A8MR09,Q8GSJ6,Q9M047,P27…
	GO:CC	non-membrane-bounded organelle	GO:0043228	FALSE	1.0421e-06	5.98209	2789	287	74	21204	Q9CA19,O23708,P42798,Q9LTR9,B9DFF8,Q42342,P49200,A0A1P8B8Y3,Q9M0N8,Q39258,Q9LEQ9,P29514,Q42574,O81149,Q38902,O81148,P19366,Q940G3,A8MQK8,Q9SFU7,P22738,Q7DLR9,Q84K79,Q9S714,Q9SLL7,O23290,Q9S726,B3H6W7,Q9SGH3,O64750,P42733,Q9T029,Q9SKP6,Q9LUW5,Q96291,Q9FVU7,Q8VYZ0,Q9SUI5,Q9FN34,Q9SD66,O23166,Q8RWM7,P25856,Q9C8P0,Q9SUI7,P82869,Q42134,Q8S9M1,O64740,Q8VZL6,Q39194,P42795,F4IDH2,A8MR09,Q8GSJ6,Q9M047,P27…
	GO:CC	chloroplast envelope	GO:0009941	FALSE	1.54082e-06	5.81225	703	287	31	21204	Q9XIE2,Q9LTG0,Q56ZZ7,P46248,Q9S714,Q9S726,Q9SKP6,Q9LY74,Q96291,Q9ZV24,Q8RWV0,O04983,Q9LZ76,Q9SD66,F4JLP5,Q9FLD8,P54150,P25856,Q9C8P0,P27521,Q93W26,O04331,A1A6M1,Q8RXN3,Q94B78,Q9LMQ2,O23053,Q8RWI0,Q9FJP0,Q9C6Z3,Q8LFD1
	GO:CC	chloroplast thylakoid	GO:0009534	FALSE	2.15655e-06	5.66624	520	287	26	21204	Q42342,A0A1P8B8Y3,P19366,Q9S714,Q9S726,O64750,Q9SUI5,Q9SD66,O23166,Q8RWM7,P25856,Q9SUI7,P82869,Q8S9M1,Q39194,Q8GSJ6,P27521,Q94F10,Q9ASS6,Q9SD79,A1A6M1,Q94B78,Q9LMQ2,Q9LM71,Q8RWI0,O22609
	GO:CC	plastid thylakoid	GO:0031976	FALSE	2.33177e-06	5.63232	522	287	26	21204	Q42342,A0A1P8B8Y3,P19366,Q9S714,Q9S726,O64750,Q9SUI5,Q9SD66,O23166,Q8RWM7,P25856,Q9SUI7,P82869,Q8S9M1,Q39194,Q8GSJ6,P27521,Q94F10,Q9ASS6,Q9SD79,A1A6M1,Q94B78,Q9LMQ2,Q9LM71,Q8RWI0,O22609
	GO:CC	thylakoid	GO:0009579	FALSE	2.65054e-06	5.57667	601	287	28	21204	Q42342,A0A1P8B8Y3,P19366,Q9S714,Q9S726,O64750,Q9SKP6,Q96291,Q9SUI5,Q9SD66,O23166,Q8RWM7,P25856,Q9SUI7,P82869,Q8S9M1,Q39194,Q8GSJ6,P27521,Q94F10,Q9ASS6,Q9SD79,A1A6M1,Q94B78,Q9LMQ2,Q9LM71,Q8RWI0,O22609
	GO:CC	chloroplast stroma	GO:0009570	FALSE	3.23498e-06	5.49013	767	287	32	21204	P0DI07,Q9C9C4,Q8VZW6,P46248,P19366,Q9XI84,Q9S726,Q8VZB1,Q9ZUR7,A0A178W0K0,Q9SKP6,Q96291,Q8RWV0,C0Z361,O04983,F4JLP5,Q9FLD8,P54150,Q8GSJ1,P25856,Q9C8P0,Q8S9M1,Q67YE7,Q8GSJ6,Q9M8M7,F4K6X0,Q9ASS6,Q9FNJ9,A1A6M1,Q94B78,Q9C6Z3,Q9LK88
	GO:CC	chloroplast thylakoid membrane	GO:0009535	FALSE	3.3709e-06	5.47225	423	287	23	21204	Q42342,A0A1P8B8Y3,P19366,Q9S714,Q9S726,O64750,Q9SUI5,Q9SD66,O23166,Q8RWM7,P25856,Q9SUI7,P82869,Q39194,Q8GSJ6,P27521,Q94F10,Q9ASS6,Q9SD79,A1A6M1,Q9LMQ2,Q8RWI0,O22609
	GO:CC	plastid thylakoid membrane	GO:0055035	FALSE	3.678e-06	5.43439	425	287	23	21204	Q42342,A0A1P8B8Y3,P19366,Q9S714,Q9S726,O64750,Q9SUI5,Q9SD66,O23166,Q8RWM7,P25856,Q9SUI7,P82869,Q39194,Q8GSJ6,P27521,Q94F10,Q9ASS6,Q9SD79,A1A6M1,Q9LMQ2,Q8RWI0,O22609
	GO:CC	proteasome core complex	GO:0005839	FALSE	3.99735e-06	5.39823	24	287	7	21204	O23708,O81149,O81148,Q9LIP2,Q7DLR9,O24616,Q42134
	GO:CC	plastid stroma	GO:0009532	FALSE	4.00121e-06	5.39781	774	287	32	21204	P0DI07,Q9C9C4,Q8VZW6,P46248,P19366,Q9XI84,Q9S726,Q8VZB1,Q9ZUR7,A0A178W0K0,Q9SKP6,Q96291,Q8RWV0,C0Z361,O04983,F4JLP5,Q9FLD8,P54150,Q8GSJ1,P25856,Q9C8P0,Q8S9M1,Q67YE7,Q8GSJ6,Q9M8M7,F4K6X0,Q9ASS6,Q9FNJ9,A1A6M1,Q94B78,Q9C6Z3,Q9LK88
	GO:CC	intracellular organelle	GO:0043229	FALSE	6.97228e-06	5.15663	13324	287	223	21204	Q9SD44,Q03509,Q9FXD4,Q9LQC8,P0DI07,Q9C9C4,Q9C911,Q9CA19,O23708,Q9XIE2,Q94C12,P42798,Q9LTR9,B9DFF8,Q56Y42,Q42342,Q9FLX7,Q9LTG0,P49200,A0A1P8B8Y3,Q9M0N8,Q39258,Q8L7U5,Q84VQ1,P83291,Q8VY58,Q56ZZ7,O80358,Q9LEQ9,P29514,Q9SBF3,Q9FIB6,Q8LEE8,Q42574,Q8GW29,O81149,Q8VZW6,Q38902,P46248,Q24JJ9,Q9SU78,O81148,O23346,Q0WSH6,P19366,Q940G3,Q8LE58,Q9LQI7,Q9XI84,P48347,Q9LIP2,O80594,O04487,Q8L6Z2,Q8VWG0,A8MQK8,Q05…
	GO:CC	thylakoid membrane	GO:0042651	FALSE	8.20349e-06	5.086	444	287	23	21204	Q42342,A0A1P8B8Y3,P19366,Q9S714,Q9S726,O64750,Q9SUI5,Q9SD66,O23166,Q8RWM7,P25856,Q9SUI7,P82869,Q39194,Q8GSJ6,P27521,Q94F10,Q9ASS6,Q9SD79,A1A6M1,Q9LMQ2,Q8RWI0,O22609
	GO:CC	photosynthetic membrane	GO:0034357	FALSE	8.54645e-06	5.06821	445	287	23	21204	Q42342,A0A1P8B8Y3,P19366,Q9S714,Q9S726,O64750,Q9SUI5,Q9SD66,O23166,Q8RWM7,P25856,Q9SUI7,P82869,Q39194,Q8GSJ6,P27521,Q94F10,Q9ASS6,Q9SD79,A1A6M1,Q9LMQ2,Q8RWI0,O22609
	GO:CC	organelle	GO:0043226	FALSE	1.28154e-05	4.89227	13393	287	223	21204	Q9SD44,Q03509,Q9FXD4,Q9LQC8,P0DI07,Q9C9C4,Q9C911,Q9CA19,O23708,Q9XIE2,Q94C12,P42798,Q9LTR9,B9DFF8,Q56Y42,Q42342,Q9FLX7,Q9LTG0,P49200,A0A1P8B8Y3,Q9M0N8,Q39258,Q8L7U5,Q84VQ1,P83291,Q8VY58,Q56ZZ7,O80358,Q9LEQ9,P29514,Q9SBF3,Q9FIB6,Q8LEE8,Q42574,Q8GW29,O81149,Q8VZW6,Q38902,P46248,Q24JJ9,Q9SU78,O81148,O23346,Q0WSH6,P19366,Q940G3,Q8LE58,Q9LQI7,Q9XI84,P48347,Q9LIP2,O80594,O04487,Q8L6Z2,Q8VWG0,A8MQK8,Q05…
	GO:CC	proteasome complex	GO:0000502	FALSE	1.39382e-05	4.85579	76	287	10	21204	O23708,Q9FIB6,O81149,O81148,Q9LIP2,Q7DLR9,O24616,Q9FFV7,Q42134,F4JGS0
	GO:CC	outer membrane	GO:0019867	FALSE	2.89507e-05	4.53834	553	287	25	21204	Q42342,A0A1P8B8Y3,Q9M0N8,P19366,Q9S714,Q9S726,O64750,Q9ZV24,Q9SUI5,Q9SD66,O23166,Q8RWM7,P25856,Q9SUI7,P82869,Q39194,Q8GSJ6,P27521,Q94F10,Q9ASS6,Q9SD79,A1A6M1,Q9LMQ2,Q8RWI0,O22609
	GO:CC	organelle outer membrane	GO:0031968	FALSE	2.89507e-05	4.53834	553	287	25	21204	Q42342,A0A1P8B8Y3,Q9M0N8,P19366,Q9S714,Q9S726,O64750,Q9ZV24,Q9SUI5,Q9SD66,O23166,Q8RWM7,P25856,Q9SUI7,P82869,Q39194,Q8GSJ6,P27521,Q94F10,Q9ASS6,Q9SD79,A1A6M1,Q9LMQ2,Q8RWI0,O22609
	GO:CC	endopeptidase complex	GO:1905369	FALSE	2.90856e-05	4.53632	82	287	10	21204	O23708,Q9FIB6,O81149,O81148,Q9LIP2,Q7DLR9,O24616,Q9FFV7,Q42134,F4JGS0
	GO:CC	proteasome core complex, alpha-subunit complex	GO:0019773	FALSE	9.39373e-05	4.02716	13	287	5	21204	O23708,O81149,O81148,O24616,Q42134
	GO:CC	catalytic complex	GO:1902494	FALSE	0.000404331	3.39326	1393	287	41	21204	Q9C9C4,O23708,Q94C12,Q9FLX7,Q39258,Q84VQ1,Q8VY58,Q9FIB6,O81149,Q9SU78,O81148,P19366,Q9LIP2,Q7DLR9,F4IVV8,Q9SUU5,A0A1P8AQ94,O24616,Q9FFV7,Q8LGA1,Q9C8P0,Q94AB4,Q42134,A8MQJ8,Q9ZW34,Q8VZL6,O80996,F4IDH2,Q6NPN9,Q8L8R4,F4JGS0,A0A1P8BC21,A0A1P8BGT0,Q9LL84,O04331,A1A6M1,Q94B78,Q39080,P0CAN7,Q8LC33,Q9C6Z3
	GO:CC	peptidase complex	GO:1905368	FALSE	0.000496452	3.30412	111	287	10	21204	O23708,Q9FIB6,O81149,O81148,Q9LIP2,Q7DLR9,O24616,Q9FFV7,Q42134,F4JGS0
	GO:CC	ribosome	GO:0005840	FALSE	0.000535521	3.27122	523	287	22	21204	Q9CA19,O23708,P42798,Q9LTR9,P49200,Q39258,O81149,O81148,Q940G3,A8MQK8,P22738,Q7DLR9,Q9SLL7,O23290,P42733,Q9T029,Q9FVU7,Q9FN34,Q9C8P0,Q42134,P42795,Q9SV23
	GO:CC	intracellular membrane-bounded organelle	GO:0043231	FALSE	0.000701002	3.15428	12823	287	210	21204	Q9SD44,Q03509,Q9FXD4,Q9LQC8,P0DI07,Q9C9C4,Q9C911,Q9CA19,O23708,Q9XIE2,Q94C12,P42798,Q9LTR9,B9DFF8,Q56Y42,Q42342,Q9FLX7,Q9LTG0,P49200,A0A1P8B8Y3,Q9M0N8,Q39258,Q8L7U5,Q84VQ1,P83291,Q8VY58,Q56ZZ7,O80358,P29514,Q9SBF3,Q9FIB6,Q8LEE8,Q8GW29,O81149,Q8VZW6,Q38902,P46248,Q24JJ9,Q9SU78,O81148,O23346,Q0WSH6,P19366,Q940G3,Q8LE58,Q9LQI7,Q9XI84,P48347,Q9LIP2,O80594,O04487,Q8L6Z2,Q8VWG0,A8MQK8,Q05753,A0A1P8BGN5…
	GO:CC	protein-containing complex	GO:0032991	FALSE	0.000849302	3.07094	3478	287	77	21204	Q9FXD4,Q9C9C4,Q9CA19,O23708,Q94C12,P42798,B9DFF8,Q9FLX7,P49200,Q9M0N8,Q39258,Q84VQ1,Q8VY58,Q9FIB6,O81149,Q24JJ9,Q9SU78,O81148,P19366,Q940G3,Q8LE58,Q9LIP2,A8MQK8,P22738,Q7DLR9,Q9S714,Q9SLL7,O23290,A0A1I9LRF9,Q6ID77,F4IVV8,Q9SUU5,P42733,Q9T029,Q9LUW5,A0A1P8AQ94,Q9ZV24,O24616,Q9SUI5,Q9FFV7,Q8LGA1,Q9C8P0,Q9SUI7,Q94AB4,Q42134,A8MQJ8,Q9ZW34,O64740,Q8VZL6,Q39194,O80996,P42795,F4IDH2,Q6NKR3,Q6NPN9,P27521…
	GO:CC	cytosolic ribosome	GO:0022626	FALSE	0.00119036	2.92432	314	287	16	21204	O23708,P42798,P49200,Q39258,O81149,O81148,A8MQK8,P22738,Q7DLR9,Q9SLL7,O23290,P42733,Q9T029,Q9C8P0,Q42134,P42795
	GO:CC	thylakoid lumen	GO:0031977	FALSE	0.00129189	2.88877	74	287	8	21204	A0A1P8B8Y3,P19366,O64750,O23166,P82869,Q9ASS6,Q9LM71,O22609
	GO:CC	membrane-bounded organelle	GO:0043227	FALSE	0.00129713	2.88701	12906	287	210	21204	Q9SD44,Q03509,Q9FXD4,Q9LQC8,P0DI07,Q9C9C4,Q9C911,Q9CA19,O23708,Q9XIE2,Q94C12,P42798,Q9LTR9,B9DFF8,Q56Y42,Q42342,Q9FLX7,Q9LTG0,P49200,A0A1P8B8Y3,Q9M0N8,Q39258,Q8L7U5,Q84VQ1,P83291,Q8VY58,Q56ZZ7,O80358,P29514,Q9SBF3,Q9FIB6,Q8LEE8,Q8GW29,O81149,Q8VZW6,Q38902,P46248,Q24JJ9,Q9SU78,O81148,O23346,Q0WSH6,P19366,Q940G3,Q8LE58,Q9LQI7,Q9XI84,P48347,Q9LIP2,O80594,O04487,Q8L6Z2,Q8VWG0,A8MQK8,Q05753,A0A1P8BGN5…
	GO:CC	intracellular protein-containing complex	GO:0140535	FALSE	0.0149884	1.82425	744	287	24	21204	O23708,Q84VQ1,Q9FIB6,O81149,Q9SU78,O81148,Q9LIP2,Q7DLR9,F4IVV8,O24616,Q9FFV7,Q94AB4,Q42134,A8MQJ8,Q8VZL6,O80996,F4IDH2,Q6NPN9,F4JGS0,A0A1P8BC21,Q9LL84,A1A6M1,Q8LC33,Q9SF16
	GO:CC	mitochondrion	GO:0005739	FALSE	0.0408923	1.38836	1874	287	44	21204	Q9SD44,Q9LQC8,Q9CA19,Q9XIE2,Q94C12,Q9FLX7,P83291,Q8LEE8,O81148,Q0WSH6,P19366,Q940G3,Q9LQI7,P48347,Q8L6Z2,Q9LVA9,Q9SIL5,Q9S714,P93318,A2RVV7,Q9SUU5,Q9SKP6,Q9LUW5,Q9SIV0,Q8W487,Q3EC49,Q8W583,C0Z361,Q9FN34,P54150,Q8W566,Q8GSJ6,Q94F10,Q9SN75,Q9M8M7,Q9ZSK4,Q8VZP1,Q8LAH7,Q6NLS8,Q944S8,O04331,Q94B78,Q9FGJ4,Q9ZVF3
4	GO:MF	adenyl ribonucleotide binding	GO:0032559	TRUE	2.94489e-14	13.5309	2528	595	134	23288	F4J3A9,Q9FGW5,Q9STT7,A0A1P8BH07,O24527,Q9FWT2,Q9FIM2,Q9FN37,F4I4Y5,Q43125,Q9C6P3,Q9T014,Q0WM93,Q9LYX1,P43293,F4JW00,Q8VYW1,Q9SZW4,Q9SZR1,Q9FUT3,O65583,A0A1P8B4P4,F4JSF8,A0A1P8B8L1,Q0WPW2,Q3EBD3,C0LGE0,Q8GYD9,Q3EDJ0,F4HZ82,O49543,Q9FNQ1,P43288,Q8GS71,F4IE35,Q9SI52,Q9ZVR7,Q8VZC7,A0A2H1ZE50,O65507,F4K7C5,Q9XIE6,Q9C958,Q9LW62,F4J6F6,Q9LJR3,Q9C8H0,Q9LUM0,Q9LVK9,F4J8L3,Q8LPS1,Q9LFN1,Q3EBC8,F4IV45,O4853…
	GO:MF	ATP binding	GO:0005524	FALSE	1.73109e-13	12.7617	2414	595	128	23288	F4J3A9,Q9FGW5,Q9STT7,A0A1P8BH07,O24527,Q9FWT2,Q9FIM2,Q9FN37,F4I4Y5,Q43125,Q9C6P3,Q9T014,Q0WM93,Q9LYX1,P43293,F4JW00,Q8VYW1,Q9SZW4,Q9SZR1,Q9FUT3,O65583,A0A1P8B4P4,F4JSF8,A0A1P8B8L1,Q3EBD3,C0LGE0,Q8GYD9,Q3EDJ0,F4HZ82,O49543,Q9FNQ1,P43288,Q8GS71,F4IE35,Q9SI52,Q9ZVR7,Q8VZC7,A0A2H1ZE50,F4K7C5,Q9XIE6,Q9C958,Q9LW62,F4J6F6,Q9LJR3,Q9C8H0,Q9LUM0,Q9LVK9,F4J8L3,Q8LPS1,Q3EBC8,F4IV45,O48534,Q84M24,F4II36,A0A17…
	GO:MF	adenyl nucleotide binding	GO:0030554	FALSE	1.84966e-13	12.7329	2672	595	137	23288	F4J3A9,Q9FGW5,Q9STT7,A0A1P8BH07,O24527,Q9FWT2,Q9FIM2,Q9FN37,F4I4Y5,Q43125,Q9C6P3,Q9T014,Q0WM93,Q9FNN5,Q9LYX1,P43293,F4JW00,Q8VYW1,Q9SZW4,Q9SZR1,Q9FUT3,O65583,A0A1P8B4P4,F4JSF8,A0A1P8B8L1,Q0WPW2,Q3EBD3,C0LGE0,Q8GYD9,Q3EDJ0,F4HZ82,O49543,Q9FNQ1,P43288,Q8GS71,F4IE35,Q9SI52,Q9ZVR7,Q8VZC7,A0A2H1ZE50,O65507,F4K7C5,Q9XIE6,Q9C958,Q9LW62,F4J6F6,Q9LJR3,Q9C8H0,Q9LUM0,Q9LVK9,F4J8L3,Q8LPS1,Q9LFN1,Q3EBC8,F4IV4…
	GO:MF	ribonucleotide binding	GO:0032553	FALSE	1.33496e-12	11.8745	2826	595	140	23288	F4J3A9,Q9FGW5,Q9STT7,A0A1P8BH07,O24527,Q9FWT2,Q9FIM2,Q9FN37,F4I4Y5,Q43125,Q9C6P3,Q9T014,Q0WM93,Q9FNN5,Q9LYX1,P43293,C6KIE6,F4JW00,Q8VYW1,Q9SZW4,Q9SZR1,Q9FUT3,O65583,A0A1P8B4P4,F4JSF8,A0A1P8B8L1,Q0WPW2,Q3EBD3,C0LGE0,Q8GYD9,Q3EDJ0,F4HZ82,O49543,Q9FNQ1,P43288,Q8GS71,F4IE35,Q9SI52,Q9ZVR7,Q8VZC7,A0A2H1ZE50,O65507,F4K7C5,Q9XIE6,Q9C958,Q9LW62,F4J6F6,Q9LJR3,Q9C8H0,Q9LUM0,Q9LVK9,F4J8L3,Q8LPS1,Q9LFN1,Q3EBC…
	GO:MF	purine ribonucleotide binding	GO:0032555	FALSE	3.2871e-12	11.4832	2799	595	138	23288	F4J3A9,Q9FGW5,Q9STT7,A0A1P8BH07,O24527,Q9FWT2,Q9FIM2,Q9FN37,F4I4Y5,Q43125,Q9C6P3,Q9T014,Q0WM93,Q9LYX1,P43293,C6KIE6,F4JW00,Q8VYW1,Q9SZW4,Q9SZR1,Q9FUT3,O65583,A0A1P8B4P4,F4JSF8,A0A1P8B8L1,Q0WPW2,Q3EBD3,C0LGE0,Q8GYD9,Q3EDJ0,F4HZ82,O49543,Q9FNQ1,P43288,Q8GS71,F4IE35,Q9SI52,Q9ZVR7,Q8VZC7,A0A2H1ZE50,O65507,F4K7C5,Q9XIE6,Q9C958,Q9LW62,F4J6F6,Q9LJR3,Q9C8H0,Q9LUM0,Q9LVK9,F4J8L3,Q8LPS1,Q9LFN1,Q3EBC8,F4IV4…
	GO:MF	carbohydrate derivative binding	GO:0097367	FALSE	4.36804e-12	11.3597	2868	595	140	23288	F4J3A9,Q9FGW5,Q9STT7,A0A1P8BH07,O24527,Q9FWT2,Q9FIM2,Q9FN37,F4I4Y5,Q43125,Q9C6P3,Q9T014,Q0WM93,Q9FNN5,Q9LYX1,P43293,C6KIE6,F4JW00,Q8VYW1,Q9SZW4,Q9SZR1,Q9FUT3,O65583,A0A1P8B4P4,F4JSF8,A0A1P8B8L1,Q0WPW2,Q3EBD3,C0LGE0,Q8GYD9,Q3EDJ0,F4HZ82,O49543,Q9FNQ1,P43288,Q8GS71,F4IE35,Q9SI52,Q9ZVR7,Q8VZC7,A0A2H1ZE50,O65507,F4K7C5,Q9XIE6,Q9C958,Q9LW62,F4J6F6,Q9LJR3,Q9C8H0,Q9LUM0,Q9LVK9,F4J8L3,Q8LPS1,Q9LFN1,Q3EBC…
	GO:MF	nucleotide binding	GO:0000166	FALSE	1.46088e-11	10.8354	3152	595	148	23288	F4J3A9,Q9FGW5,Q9STT7,A0A1P8BH07,A0A1P8AMM8,O24527,Q9FWT2,Q9FIM2,Q9FN37,F4I4Y5,Q43125,Q9C6P3,Q9T014,Q0WM93,Q9FNN5,Q9LYX1,P43293,C6KIE6,F4JW00,Q8VYW1,Q9SZW4,Q9SZR1,Q9FUT3,O65583,A0A1P8B4P4,F4JSF8,A0A1P8B8L1,Q0WPW2,Q3EBD3,C0LGE0,Q8GYD9,Q3EDJ0,F4HZ82,O49543,Q9FNQ1,P43288,Q8GS71,F4IE35,Q9SI52,Q9ZVR7,Q8VZC7,A0A2H1ZE50,O65507,F4K7C5,Q9SM02,Q9XIE6,Q9C958,Q9LW62,F4J6F6,Q9LJR3,Q9C8H0,Q9LUM0,Q9LVK9,F4J8L3,Q…
	GO:MF	nucleoside phosphate binding	GO:1901265	FALSE	1.46088e-11	10.8354	3152	595	148	23288	F4J3A9,Q9FGW5,Q9STT7,A0A1P8BH07,A0A1P8AMM8,O24527,Q9FWT2,Q9FIM2,Q9FN37,F4I4Y5,Q43125,Q9C6P3,Q9T014,Q0WM93,Q9FNN5,Q9LYX1,P43293,C6KIE6,F4JW00,Q8VYW1,Q9SZW4,Q9SZR1,Q9FUT3,O65583,A0A1P8B4P4,F4JSF8,A0A1P8B8L1,Q0WPW2,Q3EBD3,C0LGE0,Q8GYD9,Q3EDJ0,F4HZ82,O49543,Q9FNQ1,P43288,Q8GS71,F4IE35,Q9SI52,Q9ZVR7,Q8VZC7,A0A2H1ZE50,O65507,F4K7C5,Q9SM02,Q9XIE6,Q9C958,Q9LW62,F4J6F6,Q9LJR3,Q9C8H0,Q9LUM0,Q9LVK9,F4J8L3,Q…
	GO:MF	purine nucleotide binding	GO:0017076	FALSE	1.50762e-11	10.8217	2943	595	141	23288	F4J3A9,Q9FGW5,Q9STT7,A0A1P8BH07,O24527,Q9FWT2,Q9FIM2,Q9FN37,F4I4Y5,Q43125,Q9C6P3,Q9T014,Q0WM93,Q9FNN5,Q9LYX1,P43293,C6KIE6,F4JW00,Q8VYW1,Q9SZW4,Q9SZR1,Q9FUT3,O65583,A0A1P8B4P4,F4JSF8,A0A1P8B8L1,Q0WPW2,Q3EBD3,C0LGE0,Q8GYD9,Q3EDJ0,F4HZ82,O49543,Q9FNQ1,P43288,Q8GS71,F4IE35,Q9SI52,Q9ZVR7,Q8VZC7,A0A2H1ZE50,O65507,F4K7C5,Q9XIE6,Q9C958,Q9LW62,F4J6F6,Q9LJR3,Q9C8H0,Q9LUM0,Q9LVK9,F4J8L3,Q8LPS1,Q9LFN1,Q3EBC…
	GO:MF	purine ribonucleoside triphosphate binding	GO:0035639	FALSE	1.88107e-11	10.7256	2685	595	132	23288	F4J3A9,Q9FGW5,Q9STT7,A0A1P8BH07,O24527,Q9FWT2,Q9FIM2,Q9FN37,F4I4Y5,Q43125,Q9C6P3,Q9T014,Q0WM93,Q9LYX1,P43293,C6KIE6,F4JW00,Q8VYW1,Q9SZW4,Q9SZR1,Q9FUT3,O65583,A0A1P8B4P4,F4JSF8,A0A1P8B8L1,Q3EBD3,C0LGE0,Q8GYD9,Q3EDJ0,F4HZ82,O49543,Q9FNQ1,P43288,Q8GS71,F4IE35,Q9SI52,Q9ZVR7,Q8VZC7,A0A2H1ZE50,F4K7C5,Q9XIE6,Q9C958,Q9LW62,F4J6F6,Q9LJR3,Q9C8H0,Q9LUM0,Q9LVK9,F4J8L3,Q8LPS1,Q3EBC8,F4IV45,O48534,Q84M24,F4II3…
	GO:MF	anion binding	GO:0043168	FALSE	3.00844e-11	10.5217	3302	595	152	23288	F4J3A9,Q9FGW5,Q9STT7,A0A1P8BH07,O24527,Q9FWT2,Q9FIM2,Q9FN37,F4I4Y5,Q8GYY0,Q43125,F4K8Y6,Q9C6P3,Q9T014,Q0WM93,Q9FNN5,Q9LYX1,P43293,C6KIE6,F4JW00,Q8VYW1,Q8H1Q8,Q9SZW4,Q9SZR1,Q9FUT3,O65583,A0A1P8B4P4,F4JSF8,A0A1P8B8L1,Q0WPW2,A0A1P8AVE2,Q3EBD3,C0LGE0,Q8GYD9,Q3EDJ0,F4HZ82,F4JZ24,O49543,Q9FNQ1,P43288,Q8GS71,F4IE35,Q9SI52,Q9ZVR7,Q8VZC7,A0A2H1ZE50,O65507,F4K7C5,Q9SM02,Q9XIE6,Q9C958,Q24JN5,Q9LW62,F4J6F6,Q…
	GO:MF	ion binding	GO:0043167	FALSE	5.51904e-11	10.2581	6598	595	251	23288	Q9SD12,F4J3A9,Q9FGW5,Q9STT7,A0A1P8BH07,A0A1P8AMM8,O24527,A0A1P8BCA2,Q9C7H2,Q93WJ5,Q9FWT2,Q9FIM2,Q9FN37,F4I4Y5,Q8GYY0,Q9LE45,Q43125,F4K8Y6,Q9C6P3,Q9T014,Q94KI8,Q9ZTA1,Q0WM93,Q1H5A5,F4KE59,Q94CK9,F4K0X5,Q9FNN5,Q5EAE9,Q9LZ66,Q9LYX1,P43293,F4HY33,C6KIE6,F4JW00,Q8VYW1,Q8H1Q8,Q9SZW4,Q9SZR1,Q9FUT3,O65583,Q56XU4,Q9SB51,Q9AR07,F4JU19,A0A1P8B4P4,F4JSF8,A0A1P8B8L1,Q0WPW2,A0A1P8ARV8,A0A1P8AVE2,Q3EBD3,Q9SJF0,…
	GO:MF	small molecule binding	GO:0036094	FALSE	1.11236e-10	9.95375	3386	595	153	23288	F4J3A9,Q9FGW5,Q9STT7,A0A1P8BH07,A0A1P8AMM8,O24527,Q9FWT2,Q9FIM2,Q9FN37,F4I4Y5,Q8GYY0,Q43125,Q9C6P3,Q9T014,Q0WM93,Q9FNN5,Q9LYX1,P43293,C6KIE6,F4JW00,Q8VYW1,Q9SZW4,Q9SZR1,Q9FUT3,O65583,A0A1P8B4P4,F4JSF8,A0A1P8B8L1,Q0WPW2,A0A1P8AVE2,Q3EBD3,C0LGE0,Q8GYD9,Q3EDJ0,F4HZ82,F4JZ24,O49543,Q9FNQ1,P43288,Q8GS71,F4IE35,Q9SI52,Q9ZVR7,Q8VZC7,A0A2H1ZE50,O65507,F4K7C5,Q9SM02,Q9XIE6,Q9C958,Q24JN5,Q9LW62,F4J6F6,Q9LJ…
	GO:MF	protein binding	GO:0005515	FALSE	2.96346e-07	6.5282	7924	595	273	23288	Q5BPS3,Q9SD12,Q9SCR0,Q9FGW5,A0A1P8BH07,O24527,F4HYH4,F4I718,Q0WVL7,A0A1P8BF20,Q9SGH8,Q9FMA3,Q9FN37,Q43125,Q9C6P3,Q9T014,Q93ZK9,Q94KI8,Q0WM93,A0A1P8BD04,F4KE59,F4KCQ9,F4K6Q7,Q94CK9,F4KB17,Q9LZE2,F4JS25,Q8L5Y0,F4HY33,C6KIE6,Q9SSD2,Q8VYW1,Q8H1Q8,Q9SZR1,Q8GT73,A0A1P8B539,P93002,Q56XU4,Q9SB51,Q9FEG2,Q8L603,A0A1P8B4P4,F4JT76,P42498,A0A1P8B8L1,Q8GWQ2,Q8L8M9,A0A1P8AQ03,Q39234,A0A1P8APA5,Q9SQI2,Q9SJF0,Q9L…
	GO:MF	ATP-dependent activity	GO:0140657	TRUE	3.86526e-07	6.41282	809	595	52	23288	Q9STT7,Q9FIM2,F4I4Y5,Q0WM93,Q9SZW4,Q9SZR1,Q9FUT3,Q3EBD3,Q8GYD9,F4HZ82,Q9FNQ1,Q8GS71,F4IE35,Q94CD5,F4K7C5,Q9XIE6,Q9C8H0,Q9LVK9,F4J8L3,Q8LPS1,Q3EBC8,F4IV45,O48534,Q84M24,F4II36,A0A178VTS2,A0A1P8AXM2,Q9SJU0,Q9M1I1,Q7PC88,Q9ZNT0,Q9M3D6,Q84K47,Q38861,Q9SZW3,Q9LI83,Q9LK64,A0A1P8ASG0,Q9SGG3,Q9LYS2,F4J394,P46875,F4HY36,Q9FZ06,F4JRP0,F4I2H2,Q8LPK2,Q9SP32,Q8W5R6,Q9S7J8,P98205,F4IV99
	GO:MF	binding	GO:0005488	FALSE	1.37956e-06	5.86026	15286	595	455	23288	Q5BPS3,Q9SD12,F4J3A9,Q9SCR0,Q9FGW5,Q9STT7,A0A1P8BH07,A0A1P8AMM8,O24527,A0A1P8BCA2,Q9C7H2,Q93WJ5,Q9FWT2,F4HYH4,Q9C6K3,F4I718,Q0WVL7,A0A1P8BF20,Q9FIM2,Q9SGH8,Q9FMA3,Q9FN36,Q9FN37,F4I4Y5,Q8GYY0,Q9LE45,Q43125,F4K8Y6,Q9C6P3,Q9T014,Q93ZK9,Q94KI8,Q9ZTA1,Q0WM93,A0A1P8BD04,Q1H5A5,Q9LF51,F4KE59,F4KCQ9,F4K6Q7,Q94CK9,F4K0X5,Q9FNN5,F4KB17,Q9LEW6,Q5EAE9,Q9LZ66,Q9LZE2,Q9LYX1,P43293,F4JTN0,F4JS25,Q8L5Y0,F4HY33,C…
	GO:MF	protein kinase activity	GO:0004672	TRUE	2.29142e-06	5.6399	1111	595	62	23288	F4J3A9,Q9FGW5,A0A1P8BH07,O24527,Q9FN37,Q43125,Q9C6P3,Q9T014,Q9LYX1,P43293,F4JSF8,P42498,C0LGE0,P43288,Q9ZVR7,A0A2H1ZE50,Q9C958,Q9LW62,Q9ZNV9,F4J6F6,Q9LJR3,O64768,Q42371,Q9XID3,Q9SF86,B5X4Z9,Q9SXL4,O82318,Q9SJG9,Q9CAL2,Q9SCU5,F4I5M8,Q9LFD0,Q9LSR8,Q9LV04,Q9SPK4,Q9FF31,F4KI00,Q38872,Q39027,Q9SVY5,Q8LGB6,Q9SSL9,Q9C9H8,Q9FMP5,A0A1P8B8D4,F4K6K5,Q9LZV7,Q9LSR9,Q9FIL6,Q6R2J8,Q9C5U2,Q8S9L6,Q9FXF2,Q9M0E5,Q9…
	GO:MF	catalytic activity, acting on a protein	GO:0140096	FALSE	9.54467e-06	5.02024	2749	595	116	23288	Q7XA86,Q9SD12,F4J3A9,Q9FGW5,A0A1P8BH07,O24527,Q93WJ5,Q9FWT2,Q9FIM2,Q9FN37,Q43125,Q9C6P3,Q9T014,Q93ZD8,A0A1P8BD04,A0A1P8BD82,Q9LZE2,Q9LYX1,P43293,Q9SSD2,A0A1P8B3N4,Q9SB51,F4JSF8,P42498,A0A1P8ARV8,Q9SJF0,C0LGE0,Q84RR0,F4JZ24,Q944K3,P43288,Q9ZVR7,Q94CD5,A0A2H1ZE50,Q9C958,Q24JN5,Q3EB08,Q9LW62,Q9ZNV9,F4J6F6,Q9LJR3,O64768,Q9ZV25,Q42371,Q9SYU4,Q9XID3,Q9XIP2,F4J3T8,Q9SF86,B5X4Z9,Q9LE42,Q8RWB8,Q9SXL4,O823…
	GO:MF	transferase activity	GO:0016740	FALSE	1.21673e-05	4.91481	4027	595	155	23288	Q9M393,Q7XA86,F4J3A9,Q9FGW5,A0A1P8BH07,A0A1P8AMM8,O24527,Q9C7H2,Q93WJ5,Q9FWT2,Q9C9Q8,Q9SYM4,Q9FN36,Q9FN37,Q8GYY0,Q9LE45,Q43125,Q9C6P3,Q9T014,Q93ZD8,F4K2K9,Q5EAE9,Q9LZE2,Q9LYX1,P43293,F4JW00,Q8VYW1,O65583,Q9AR07,F4JSF8,P42498,Q94EJ6,Q8LPF8,A0A1P8ARV8,A0A1P8AVE2,A0A1P8APA5,C0LGE0,Q84RR0,Q9SYK0,O49543,P43288,Q9SI52,Q9ZVR7,Q8L7C8,A0A2H1ZE50,Q9S762,O80738,Q9C958,A0A1I9LSY1,Q3EB08,Q9LW62,Q9ZNV9,F4J8T8,…
	GO:MF	phosphotransferase activity, alcohol group as acceptor	GO:0016773	FALSE	1.24523e-05	4.90475	1273	595	66	23288	F4J3A9,Q9FGW5,A0A1P8BH07,O24527,Q9FN37,Q43125,Q9C6P3,Q9T014,Q9LYX1,P43293,F4JW00,F4JSF8,P42498,C0LGE0,P43288,Q9SI52,Q9ZVR7,A0A2H1ZE50,Q9C958,Q9LW62,Q9ZNV9,F4J6F6,Q9LJR3,Q9LUM0,O64768,Q42371,Q9XID3,Q9SF86,B5X4Z9,Q9SXL4,O82318,Q9SJG9,Q9CAL2,Q9SCU5,F4I5M8,Q9LFD0,Q9LSR8,Q9LV04,Q9SPK4,Q9FF31,F4KI00,Q38872,Q39027,Q9SVY5,Q8LGB6,Q9SSL9,Q9C9H8,Q9FMP5,A0A1P8B8D4,F4K6K5,Q9LZV7,Q9LSR9,Q9FIL6,Q6R2J8,Q9C5U2,Q8…
	GO:MF	ATPase-coupled intramembrane lipid transporter activity	GO:0140326	FALSE	7.18608e-05	4.14351	12	595	6	23288	F4IE35,Q9XIE6,Q9LVK9,Q9LI83,Q9SGG3,P98205
	GO:MF	intramembrane lipid transporter activity	GO:0140303	FALSE	0.000130569	3.88416	13	595	6	23288	F4IE35,Q9XIE6,Q9LVK9,Q9LI83,Q9SGG3,P98205
	GO:MF	transferase activity, transferring phosphorus-containing groups	GO:0016772	FALSE	0.000136046	3.86631	1680	595	77	23288	F4J3A9,Q9FGW5,A0A1P8BH07,A0A1P8AMM8,O24527,Q9FN36,Q9FN37,Q43125,Q9C6P3,Q9T014,Q9LYX1,P43293,F4JW00,Q8VYW1,O65583,F4JSF8,P42498,C0LGE0,P43288,Q9SI52,Q9ZVR7,A0A2H1ZE50,Q9C958,A0A1I9LSY1,Q9LW62,Q9ZNV9,F4J6F6,Q9LJR3,Q9LUM0,O64768,Q9ZV56,Q42371,Q9XID3,Q9SF86,B5X4Z9,Q9SXL4,O82318,Q9SJG9,Q9CAL2,Q9SCU5,F4I5M8,Q9LFD0,Q9LSR8,Q9LV04,Q9SPK4,Q9FF31,F4KI00,Q38872,Q39027,Q9SVY5,Q8LGB6,Q9SSL9,Q9C9H8,Q9FMP5,F4JH0…
	GO:MF	kinase activity	GO:0016301	FALSE	0.000137753	3.8609	1446	595	69	23288	F4J3A9,Q9FGW5,A0A1P8BH07,O24527,Q9FN36,Q9FN37,Q43125,Q9C6P3,Q9T014,Q9LYX1,P43293,F4JW00,O65583,F4JSF8,P42498,C0LGE0,P43288,Q9SI52,Q9ZVR7,A0A2H1ZE50,Q9C958,Q9LW62,Q9ZNV9,F4J6F6,Q9LJR3,Q9LUM0,O64768,Q42371,Q9XID3,Q9SF86,B5X4Z9,Q9SXL4,O82318,Q9SJG9,Q9CAL2,Q9SCU5,F4I5M8,Q9LFD0,Q9LSR8,Q9LV04,Q9SPK4,Q9FF31,F4KI00,Q38872,Q39027,Q9SVY5,Q8LGB6,Q9SSL9,Q9C9H8,Q9FMP5,A0A1P8B8D4,F4K6K5,Q9LZV7,Q9LSR9,Q9FIL6,Q6…
	GO:MF	ATP hydrolysis activity	GO:0016887	FALSE	0.000439242	3.3573	395	595	28	23288	Q9FIM2,F4I4Y5,Q0WM93,Q9SZW4,Q9SZR1,Q3EBD3,Q8GYD9,F4HZ82,Q9FNQ1,F4IE35,Q9XIE6,Q9LVK9,F4J8L3,F4IV45,O48534,A0A178VTS2,A0A1P8AXM2,Q9SJU0,Q9ZNT0,Q38861,Q9LI83,Q9SGG3,P46875,Q9FZ06,Q8W5R6,Q9S7J8,P98205,F4IV99
	GO:MF	signaling receptor activity	GO:0038023	TRUE	0.000643292	3.19159	229	595	20	23288	Q9FN37,Q43125,Q9LYX1,P42498,Q9ZVR7,Q42371,B5X4Z9,Q9SXL4,O82318,Q94BT6,Q9LSR8,P14714,Q9SSL9,F4JY11,Q9LSR9,Q6R2J8,Q9C5U2,Q9C5U1,F4K2U8,Q84JF8
	GO:MF	molecular transducer activity	GO:0060089	FALSE	0.00117406	2.93031	259	595	21	23288	Q9FN37,Q43125,Q9LYX1,P42498,Q9ZVR7,Q9ZNV9,Q42371,B5X4Z9,Q9SXL4,O82318,Q94BT6,Q9LSR8,P14714,Q9SSL9,F4JY11,Q9LSR9,Q6R2J8,Q9C5U2,Q9C5U1,F4K2U8,Q84JF8
	GO:MF	lipid transporter activity	GO:0005319	FALSE	0.00181685	2.74068	65	595	10	23288	Q9STT7,F4JTN0,F4IE35,Q9XIE6,Q9LVK9,Q84M24,Q84K47,Q9LI83,Q9SGG3,P98205
	GO:MF	protein serine/threonine kinase activity	GO:0004674	FALSE	0.00244383	2.61193	874	595	45	23288	F4J3A9,Q9FGW5,A0A1P8BH07,O24527,Q9FN37,Q9C6P3,Q9LYX1,P43293,F4JSF8,C0LGE0,P43288,Q9ZVR7,Q9C958,Q9LW62,F4J6F6,O64768,Q42371,Q9XID3,Q9SF86,B5X4Z9,O82318,Q9SJG9,Q9CAL2,Q9SCU5,Q9LFD0,Q9LSR8,Q9LV04,Q9SPK4,Q9FF31,F4KI00,Q38872,Q39027,Q9SSL9,Q9FMP5,A0A1P8B8D4,Q9LSR9,Q9FIL6,Q8S9L6,Q9FXF2,Q9M0E5,Q9SXB4,Q84M95,Q9SIT1,A0A1I9LPL6,Q9LJD8
	GO:MF	flippase activity	GO:0140327	FALSE	0.0054237	2.2657	3	595	3	23288	Q9XIE6,Q9LI83,Q9SGG3
	GO:MF	cytoskeletal protein binding	GO:0008092	FALSE	0.0063774	2.19536	335	595	23	23288	F4I718,F4KB17,Q8GS71,F4K7C5,F4HTH8,F4J8L3,O81644,O81643,F4IIM1,Q9SJU0,Q9CAC4,F4KEW8,F4HXQ7,F4JWA1,Q5XPJ9,O04342,F4J394,P46875,Q9FZ06,Q5XPJ6,Q9SUH5,Q8W5R6,Q9XIE4
	GO:MF	ABC-type transporter activity	GO:0140359	TRUE	0.00677954	2.1688	108	595	12	23288	Q9STT7,Q9FUT3,Q9C8H0,Q84M24,Q7PC88,Q9M3D6,Q84K47,Q9LK64,A0A1P8ASG0,Q9LYS2,F4HY36,Q8LPK2
	GO:MF	protein serine kinase activity	GO:0106310	FALSE	0.00726769	2.1386	639	595	35	23288	Q9FGW5,A0A1P8BH07,Q9FN37,Q9C6P3,Q9LYX1,P43293,C0LGE0,P43288,Q9ZVR7,Q9C958,Q9LW62,F4J6F6,Q42371,Q9XID3,Q9SF86,Q9SJG9,Q9CAL2,Q9SCU5,Q9LFD0,Q9LSR8,Q9SPK4,Q9FF31,Q38872,Q39027,Q9SSL9,Q9FMP5,Q9LSR9,Q8S9L6,Q9FXF2,Q9M0E5,Q9SXB4,Q84M95,Q9SIT1,A0A1I9LPL6,Q9LJD8
	GO:MF	protein histidine kinase binding	GO:0043424	TRUE	0.0103734	1.98408	25	595	6	23288	Q8RY18,Q9ZNV9,Q9SCU5,Q9C5U2,Q9C5U1,Q9FMJ0
	GO:BP	regulation of biological process	GO:0050789	TRUE	3.80628e-09	8.4195	5863	571	219	23028	Q5BPS3,Q9SCR0,Q9FGW5,F4HRS2,O24527,Q0WNQ5,Q9C6K3,Q94CA0,F4I718,Q9SYM4,A0A1P8BF20,Q944C1,Q43125,Q9C6P3,Q9T014,Q94KI8,Q9LF51,F4K8B0,Q8RWN2,Q94CK9,F4KB17,Q9LEW6,Q9LZ66,Q9LYX1,F4JTN0,F4JS25,C6KIE6,A0A1P8B3N4,A0A1P8B539,P93002,Q9SB51,F4JU19,A0A178V165,A0A1P8B4P4,F4JSF8,P42498,A0A1P8B8L1,Q0WPW2,Q94C98,Q8GWQ2,A0A1P8ARV8,A0A1P8AVE2,Q9LMQ5,A0A1P8AQ03,Q39234,Q9SQI2,Q9SJF0,Q8GXP1,Q84RR0,Q8GYD9,Q9MAN1,F4HVW5…
	GO:BP	regulation of cellular process	GO:0050794	FALSE	1.80103e-08	7.74448	5002	571	192	23028	Q5BPS3,Q9SCR0,Q9FGW5,F4HRS2,O24527,Q0WNQ5,Q9C6K3,Q94CA0,Q9SYM4,A0A1P8BF20,Q944C1,Q43125,Q9C6P3,Q9T014,Q94KI8,Q9LF51,F4K8B0,Q8RWN2,Q94CK9,F4KB17,Q9LZ66,Q9LYX1,F4JTN0,F4JS25,C6KIE6,A0A1P8B3N4,P93002,F4JU19,A0A178V165,A0A1P8B4P4,F4JSF8,P42498,A0A1P8B8L1,Q0WPW2,Q94C98,Q8GWQ2,A0A1P8ARV8,A0A1P8AVE2,Q9LMQ5,A0A1P8AQ03,Q39234,Q9SQI2,Q9SJF0,Q8GXP1,Q9MAN1,F4HVW5,Q9LKG8,P43288,O65507,F4I9A2,Q9FFH3,Q9C958,Q8G…
	GO:BP	biological regulation	GO:0065007	FALSE	4.27547e-08	7.36902	6402	571	230	23028	Q5BPS3,Q9SCR0,Q9FGW5,F4HRS2,O24527,Q0WNQ5,Q9C6K3,Q94CA0,F4I718,Q9SYM4,A0A1P8BF20,Q944C1,Q43125,Q9C6P3,Q9T014,Q94KI8,Q9LF51,F4K8B0,Q8RWN2,Q94CK9,F4KB17,Q9LEW6,Q9LZ66,Q9LYX1,F4JTN0,F4JS25,C6KIE6,A0A1P8B3N4,A0A1P8B539,P93002,Q9SB51,F4JU19,A0A178V165,A0A1P8B4P4,F4JSF8,P42498,A0A1P8B8L1,Q0WPW2,Q94C98,Q8GWQ2,A0A1P8ARV8,A0A1P8AVE2,Q9LMQ5,A0A1P8AQ03,Q39234,Q9SQI2,Q9SJF0,Q8GXP1,Q84RR0,Q8GYD9,Q9MAN1,F4HVW5…
	GO:BP	protein modification process	GO:0036211	TRUE	9.69189e-08	7.01359	2894	571	126	23028	Q5BPS3,Q7XA86,Q9SD12,F4J3A9,Q9FGW5,A0A1P8BH07,O24527,Q93WJ5,Q9FWT2,Q9FN37,Q43125,Q9C6P3,Q9T014,Q93ZD8,F4K2K9,F4K8B0,Q5EAE9,Q9LZE2,Q9LYX1,P43293,Q8H1Q8,P93002,Q9SB51,F4JSF8,P42498,A0A1P8ARV8,A0A1P8AVE2,C0LGE0,Q84RR0,F4JZ24,Q944K3,P43288,Q9SI52,Q9ZVR7,Q94CD5,A0A2H1ZE50,Q9XGR4,Q9C958,O64572,Q24JN5,Q3EB08,Q9LW62,F4J6F6,Q9LJR3,O64768,A0A1P8B014,Q9ZV25,Q42371,Q9SYU4,Q9XID3,Q9XIP2,Q9SF86,B5X4Z9,Q9LE42,Q…
	GO:BP	autophagy	GO:0006914	TRUE	2.68777e-07	6.57061	86	571	16	23028	F4KCQ9,Q8L5Y0,Q8H1Q8,Q8GUL1,Q9FGK8,Q94CD5,Q8RY18,Q8W4P9,F4J8L1,Q9M1J1,Q9SCK0,Q5BPL5,Q8H1Q5,Q9FH32,Q9M0E5,F4J8V5
	GO:BP	process utilizing autophagic mechanism	GO:0061919	FALSE	2.68777e-07	6.57061	86	571	16	23028	F4KCQ9,Q8L5Y0,Q8H1Q8,Q8GUL1,Q9FGK8,Q94CD5,Q8RY18,Q8W4P9,F4J8L1,Q9M1J1,Q9SCK0,Q5BPL5,Q8H1Q5,Q9FH32,Q9M0E5,F4J8V5
	GO:BP	transport	GO:0006810	FALSE	5.82444e-07	6.23475	2690	571	117	23028	Q7XA86,Q9STT7,F4HZ25,Q94CA0,Q9FMA3,Q8RWU2,Q43125,F4K8Y6,Q94KI8,Q058P6,F4KCQ9,Q8RWN2,Q9SL56,F4JTN0,Q93YN6,F4JVA6,Q8L5Y0,F4HY33,O49377,Q8H1Q8,Q9SZW4,Q9SZR1,Q9FUT3,A0A1P8B3N4,F4JT76,F4JNE2,A0A1P8B2X9,A0A1P8AVE2,Q8GXP1,Q8GUL1,F4JXM9,Q9CA11,A0A1P8BHE6,Q8GS71,F4IE35,Q9FGK8,Q8LPK7,Q94CD5,F4I9A2,F4K7C5,Q9XIE6,Q8W4P9,Q9LW62,Q9C8H0,Q9LVK9,Q9SF47,Q9SFB0,Q56XP4,A0A1I9LSK4,A0A1P8AYL8,O22252,Q67YI9,Q84M24,Q1EB…
	GO:BP	localization	GO:0051179	FALSE	7.05644e-07	6.15141	2953	571	125	23028	Q7XA86,Q9STT7,F4HZ25,Q94CA0,F4I718,Q9FMA3,Q8RWU2,F4I4Y5,Q43125,F4K8Y6,Q94KI8,Q058P6,F4KCQ9,Q8RWN2,Q9SL56,F4JTN0,Q93YN6,F4JVA6,Q8L5Y0,F4HY33,O49377,Q8H1Q8,Q9SZW4,Q9SZR1,Q9FUT3,A0A1P8B3N4,F4JT76,F4JNE2,A0A1P8B2X9,A0A1P8AVE2,Q8GXP1,Q8GUL1,F4JXM9,Q9CA11,A0A1P8BHE6,Q8GS71,F4IE35,Q9FGK8,Q8LPK7,Q94CD5,F4I9A2,Q9FFH3,F4K7C5,Q9XIE6,Q8W4P9,Q9LW62,Q9C8H0,Q9LVK9,Q9SF47,Q9SFB0,Q56XP4,A0A1I9LSK4,A0A1P8AYL8,O222…
	GO:BP	establishment of localization	GO:0051234	FALSE	7.66961e-07	6.11523	2734	571	118	23028	Q7XA86,Q9STT7,F4HZ25,Q94CA0,Q9FMA3,Q8RWU2,F4I4Y5,Q43125,F4K8Y6,Q94KI8,Q058P6,F4KCQ9,Q8RWN2,Q9SL56,F4JTN0,Q93YN6,F4JVA6,Q8L5Y0,F4HY33,O49377,Q8H1Q8,Q9SZW4,Q9SZR1,Q9FUT3,A0A1P8B3N4,F4JT76,F4JNE2,A0A1P8B2X9,A0A1P8AVE2,Q8GXP1,Q8GUL1,F4JXM9,Q9CA11,A0A1P8BHE6,Q8GS71,F4IE35,Q9FGK8,Q8LPK7,Q94CD5,F4I9A2,F4K7C5,Q9XIE6,Q8W4P9,Q9LW62,Q9C8H0,Q9LVK9,Q9SF47,Q9SFB0,Q56XP4,A0A1I9LSK4,A0A1P8AYL8,O22252,Q67YI9,Q84M…
	GO:BP	developmental process	GO:0032502	TRUE	1.18391e-06	5.92668	3335	571	136	23028	Q7XA86,Q9FGW5,F4HRS2,Q0WNQ5,F4I718,Q9C9Q8,Q9SYM4,A0A1P8BF20,F4KDF5,Q8RWU2,Q43125,Q9T014,Q94KI8,F4KB73,Q94CK9,F4KB17,F4JTN0,F4HY33,F4JW00,A0A1P8B3N4,Q9SB51,A0A178V165,Q8GWQ2,Q9SQI2,F4IAF5,Q9MAN1,P43288,Q94CD5,F4I9A2,Q9FFH3,F4K7C5,Q9XIE6,Q9C958,F4HTH8,Q8W4P9,Q24JN5,Q01593,Q9LW53,Q94KE2,Q9LVF1,Q9ZNV9,Q9LRZ0,Q9C758,Q9LJR3,A0A1I9LQE8,Q9LUM0,Q9LVK9,A0A1I9LSK4,Q8RY59,A0MES8,Q84TI3,A0A1P8AP33,O64769,Q9SL…
	GO:BP	anatomical structure development	GO:0048856	FALSE	1.21467e-06	5.91554	3173	571	131	23028	Q7XA86,Q9FGW5,F4HRS2,Q0WNQ5,F4I718,Q9C9Q8,Q9SYM4,A0A1P8BF20,F4KDF5,Q8RWU2,Q43125,Q9T014,Q94KI8,F4KB73,Q94CK9,F4KB17,F4JTN0,F4HY33,F4JW00,A0A1P8B3N4,Q9SB51,Q8GWQ2,Q9SQI2,F4IAF5,Q9MAN1,P43288,Q94CD5,F4I9A2,Q9FFH3,F4K7C5,Q9XIE6,Q9C958,F4HTH8,Q24JN5,Q01593,Q9LW53,Q9LVF1,Q9ZNV9,Q9LRZ0,Q9C758,Q9LJR3,A0A1I9LQE8,Q9LUM0,Q9LVK9,A0A1I9LSK4,Q8RY59,A0MES8,Q84TI3,A0A1P8AP33,O64769,Q9SL03,Q8GYP3,Q9ZV25,Q42371,Q…
	GO:BP	cell communication	GO:0007154	FALSE	1.25852e-06	5.90014	2257	571	102	23028	Q5BPS3,O24527,Q94CA0,Q9SYM4,A0A1P8BF20,Q944C1,Q43125,Q9C6P3,Q9T014,Q94KI8,Q94CK9,Q9LYX1,C6KIE6,P93002,A0A1P8B4P4,F4JSF8,P42498,A0A1P8B8L1,Q0WPW2,A0A1P8AVE2,Q39234,Q9SQI2,Q9SJF0,F4HVW5,P43288,Q94CD5,O65507,Q9C958,Q9SI37,Q01593,Q9LW62,Q9ZNV9,F4J6F6,Q9LJR3,Q9SRM3,Q9SF47,Q9SFB0,Q9LFN1,A0A1I9LSK4,Q8RY59,Q9SKX1,A0MES8,O64768,O48626,Q7XZU0,F4J3T8,Q9SF86,B5X4Z9,Q9SXL4,Q7PC88,Q9SJG9,Q9SCU5,O65718,P46690,F…
	GO:BP	signal transduction	GO:0007165	FALSE	1.35764e-06	5.86721	2017	571	94	23028	Q5BPS3,O24527,Q94CA0,Q9SYM4,A0A1P8BF20,Q944C1,Q43125,Q9C6P3,Q9T014,Q94KI8,Q94CK9,Q9LYX1,C6KIE6,P93002,A0A1P8B4P4,F4JSF8,P42498,A0A1P8B8L1,Q0WPW2,A0A1P8AVE2,Q39234,Q9SQI2,Q9SJF0,F4HVW5,P43288,O65507,Q9C958,Q9SI37,Q01593,Q9LW62,Q9ZNV9,F4J6F6,Q9LJR3,Q9SRM3,Q9LFN1,A0A1I9LSK4,Q8RY59,Q9SKX1,A0MES8,O64768,O48626,Q7XZU0,F4J3T8,Q9SF86,B5X4Z9,Q9SXL4,Q7PC88,Q9SJG9,Q9SCU5,O65718,P46690,F4HR54,Q9LMR5,Q9LFR3,Q…
	GO:BP	response to stimulus	GO:0050896	FALSE	2.442e-06	5.61225	6447	571	224	23028	Q5BPS3,Q7XA86,A0A1P8AMM8,O24527,Q94CA0,Q9C9Q8,Q9SYM4,A0A1P8BF20,Q944C1,Q9FMA3,A0A1P8AX98,Q43125,Q9C6P3,Q9T014,Q94KI8,A0A1P8BD04,Q058P6,F4K6Q7,Q8RWN2,Q94CK9,Q9LZ66,Q9LZE2,Q9LYX1,P43293,F4JS25,C6KIE6,O49377,Q9FUT3,P93002,Q9SB51,Q9AR07,A0A1P8B4P4,F4JSF8,P42498,A0A1P8B8L1,Q0WPW2,Q8GWQ2,A0A1P8AVE2,A0A1P8AQ03,Q39234,Q9SQI2,Q9SJF0,C0LGE0,Q8GYD9,Q8GUL1,F4HVW5,Q9FJW1,Q9LKG8,P43288,Q9ZVR7,Q94CD5,Q8VZC7,A0A…
	GO:BP	macromolecule modification	GO:0043412	FALSE	3.61166e-06	5.44229	3261	571	132	23028	Q5BPS3,Q7XA86,Q9SD12,F4J3A9,Q9FGW5,A0A1P8BH07,O24527,Q9C7H2,Q93WJ5,Q9FWT2,Q9FN37,Q43125,Q9C6P3,Q9T014,Q93ZD8,F4K2K9,F4K8B0,Q5EAE9,Q9LZE2,Q9LYX1,P43293,Q8H1Q8,P93002,Q9SB51,F4JSF8,P42498,A0A1P8ARV8,A0A1P8AVE2,C0LGE0,Q84RR0,F4JZ24,Q944K3,P43288,Q9SI52,Q9ZVR7,Q8L7C8,Q94CD5,A0A2H1ZE50,Q9XGR4,Q9C958,O64572,Q24JN5,Q3EB08,Q9LW62,F4J6F6,Q9LJR3,Q9LFL5,O64768,A0A1P8B014,Q8GYP3,Q9ZV25,Q42371,Q9SYU4,Q9XID3,Q…
	GO:BP	signaling	GO:0023052	FALSE	4.02344e-06	5.3954	2061	571	94	23028	Q5BPS3,O24527,Q94CA0,Q9SYM4,A0A1P8BF20,Q944C1,Q43125,Q9C6P3,Q9T014,Q94KI8,Q94CK9,Q9LYX1,C6KIE6,P93002,A0A1P8B4P4,F4JSF8,P42498,A0A1P8B8L1,Q0WPW2,A0A1P8AVE2,Q39234,Q9SQI2,Q9SJF0,F4HVW5,P43288,O65507,Q9C958,Q9SI37,Q01593,Q9LW62,Q9ZNV9,F4J6F6,Q9LJR3,Q9SRM3,Q9LFN1,A0A1I9LSK4,Q8RY59,Q9SKX1,A0MES8,O64768,O48626,Q7XZU0,F4J3T8,Q9SF86,B5X4Z9,Q9SXL4,Q7PC88,Q9SJG9,Q9SCU5,O65718,P46690,F4HR54,Q9LMR5,Q9LFR3,Q…
	GO:BP	anatomical structure morphogenesis	GO:0009653	FALSE	8.72945e-06	5.05901	1049	571	58	23028	Q9FGW5,Q0WNQ5,F4I718,Q8RWU2,Q43125,F4KB73,F4KB17,A0A1P8B3N4,Q9MAN1,P43288,F4I9A2,F4K7C5,F4HTH8,Q24JN5,Q9LRZ0,Q9C758,A0A1I9LQE8,Q9LVK9,A0A1I9LSK4,Q8RY59,Q84TI3,A0A1P8AP33,Q9SL03,Q42371,Q9SK32,F4IIM1,Q9LTT8,O82318,Q9AT61,Q7PC88,Q9ZNT0,Q9S757,Q42381,Q9FJ00,O65375,F4KI00,Q9LIQ9,Q5XPJ9,F4IG60,Q38998,Q9SE43,Q9C9H8,Q9FMP5,Q9FRH4,Q84WV4,Q6PQQ3,F4JY11,Q9LZW2,Q39123,Q8VY26,Q38920,Q8RW96,O80483,Q9SP32,A0A1P…
	GO:BP	cellular response to stimulus	GO:0051716	FALSE	1.223e-05	4.91257	3359	571	133	23028	Q5BPS3,A0A1P8AMM8,O24527,Q94CA0,Q9SYM4,A0A1P8BF20,Q944C1,A0A1P8AX98,Q43125,Q9C6P3,Q9T014,Q94KI8,Q94CK9,Q9LZE2,Q9LYX1,C6KIE6,P93002,A0A1P8B4P4,F4JSF8,P42498,A0A1P8B8L1,Q0WPW2,A0A1P8AVE2,Q39234,Q9SQI2,Q9SJF0,F4HVW5,Q9LKG8,P43288,Q94CD5,O65507,O80738,Q9C958,Q8GWG6,Q9SI37,Q01593,Q9LW62,Q9ZNV9,F4J6F6,Q9LJR3,Q9SRM3,Q9SF47,Q9SFB0,Q9LFN1,A0A1I9LSK4,Q8RY59,Q9SKX1,A0MES8,O64768,O48626,Q42371,Q7XZU0,Q9M1I1,…
	GO:BP	protein phosphorylation	GO:0006468	FALSE	1.49274e-05	4.82602	1175	571	62	23028	F4J3A9,Q9FGW5,A0A1P8BH07,O24527,Q9FN37,Q43125,Q9C6P3,Q9T014,Q9LYX1,P43293,F4JSF8,C0LGE0,P43288,Q9SI52,Q9ZVR7,A0A2H1ZE50,Q9C958,Q9LW62,F4J6F6,Q9LJR3,O64768,Q42371,Q9XID3,Q9SF86,B5X4Z9,Q9SXL4,O82318,Q9SJG9,Q9CAL2,Q9SCU5,F4I5M8,Q9LFD0,Q9LSR8,Q9LV04,Q9SPK4,Q9FF31,F4KI00,Q38872,Q39027,Q9SVY5,Q8LGB6,Q9SSL9,Q9C9H8,Q9FMP5,A0A1P8B8D4,F4K6K5,Q9LZV7,Q9LSR9,Q9FIL6,Q6R2J8,Q9C5U2,Q8S9L6,Q9FXF2,Q9M0E5,Q9SXB4,Q8…
	GO:BP	vacuole organization	GO:0007033	TRUE	2.15515e-05	4.66652	73	571	13	23028	Q94CA0,F4KCQ9,Q8L5Y0,F4JW00,Q8H1Q8,Q94CD5,Q8RY18,Q8W4P9,Q9LUM0,Q9ZNT0,Q9SCK0,F4IVL6,F4J8V5
	GO:BP	cell morphogenesis	GO:0000902	FALSE	2.64107e-05	4.57822	426	571	32	23028	Q0WNQ5,F4I718,Q8RWU2,Q43125,F4KB73,F4KB17,A0A1P8B3N4,F4I9A2,F4K7C5,F4HTH8,A0A1I9LQE8,Q9LVK9,A0A1I9LSK4,A0A1P8AP33,Q9SL03,F4IIM1,O82318,Q9ZNT0,Q42381,Q9FJ00,O65375,F4KI00,Q9LIQ9,Q5XPJ9,Q9FMP5,Q9LZW2,Q8RW96,O80483,A0A1P8BC75,A0A1I9LPE3,Q9FMJ0,Q9LJD8
	GO:BP	multicellular organismal process	GO:0032501	FALSE	4.89166e-05	4.31054	2972	571	119	23028	Q7XA86,Q9FGW5,F4HRS2,Q9C9Q8,Q9SYM4,A0A1P8BF20,F4KDF5,Q8RWU2,Q43125,Q9T014,Q94KI8,Q94CK9,F4JTN0,F4HY33,F4JW00,A0A1P8B3N4,Q9SB51,Q8GWQ2,Q9SQI2,F4IAF5,Q9MAN1,Q94CD5,F4I9A2,Q9FFH3,F4K7C5,Q9XIE6,Q9C958,Q24JN5,Q01593,Q9LW53,Q9LVF1,Q9ZNV9,Q9LRZ0,Q9C758,Q9LJR3,Q9LUM0,Q9LVK9,A0A1I9LSK4,Q8RY59,A0MES8,Q84TI3,A0A1P8AP33,O64769,Q8GYP3,Q9ZV25,Q42371,Q9SYU4,Q9SK32,F4IIM1,Q9LTT8,Q9SS65,Q9SXL4,A0A1P8AYU7,O82318,Q…
	GO:BP	cellular localization	GO:0051641	FALSE	5.42892e-05	4.26529	1246	571	63	23028	Q7XA86,F4HZ25,Q94CA0,F4I718,Q9FMA3,Q8RWU2,F4I4Y5,F4K8Y6,F4KCQ9,F4JVA6,Q8L5Y0,F4HY33,O49377,Q8H1Q8,F4JT76,F4JNE2,A0A1P8AVE2,Q8GXP1,Q8GUL1,F4JXM9,A0A1P8BHE6,Q8GS71,Q9FGK8,Q8LPK7,Q94CD5,F4I9A2,Q9FFH3,F4K7C5,Q9XIE6,Q8W4P9,Q9SF47,Q67YI9,A0MES8,O48626,Q8RXC2,Q9SYU4,F4IIM1,Q9ZNT0,Q9M2P2,Q9SCK0,Q9M3D6,Q9LTB0,Q9FHT4,Q9FIN7,Q8H1Q5,Q9LI83,Q9SKI2,F4IVL6,Q9SGG3,Q84WU4,F4JHM9,Q84WV4,Q9FH32,F4HY36,Q9FZ06,Q9FM86…
	GO:BP	multicellular organism development	GO:0007275	FALSE	0.000136216	3.86577	2700	571	109	23028	Q7XA86,Q9FGW5,F4HRS2,Q9C9Q8,Q9SYM4,A0A1P8BF20,F4KDF5,Q43125,Q9T014,Q94KI8,Q94CK9,F4HY33,F4JW00,A0A1P8B3N4,Q9SB51,Q8GWQ2,Q9SQI2,F4IAF5,Q9MAN1,Q94CD5,F4I9A2,Q9FFH3,F4K7C5,Q9XIE6,Q9C958,Q24JN5,Q01593,Q9LW53,Q9LVF1,Q9ZNV9,Q9LRZ0,Q9C758,Q9LJR3,Q9LUM0,A0A1I9LSK4,Q8RY59,A0MES8,Q84TI3,O64769,Q8GYP3,Q9ZV25,Q42371,Q9SYU4,Q9SK32,F4IIM1,Q9LTT8,Q9SS65,Q9SXL4,A0A1P8AYU7,Q9AT61,Q7PC88,Q9C7F7,Q9M2P2,F4HPZ9,Q9SCU…
	GO:BP	regulation of cell morphogenesis	GO:0022604	FALSE	0.000156946	3.80425	116	571	15	23028	Q0WNQ5,F4I718,Q43125,F4KB17,F4I9A2,F4HTH8,A0A1I9LQE8,A0A1P8AP33,Q9SL03,F4IIM1,O82318,Q9FMP5,Q9LZW2,A0A1I9LPE3,Q9LJD8
	GO:BP	cellular process	GO:0009987	FALSE	0.000279099	3.55424	15485	571	438	23028	Q5BPS3,Q7XA86,Q9SD12,F4J3A9,Q9SCR0,Q9FGW5,Q9STT7,A0A1P8BH07,A0A1P8AMM8,F4HRS2,O24527,Q9C7H2,Q0WNQ5,F4HZ25,Q9C6K3,Q94CA0,F4I718,Q9C9Q8,Q9SYM4,A0A1P8BF20,Q944C1,F4KDF5,Q9FMA3,Q9FN36,Q9FN37,Q8RWU2,F4I4Y5,Q8GYY0,A0A1P8AX98,Q43125,F4K8Y6,Q9C6P3,Q9T014,Q94KI8,Q9ZTA1,Q9LF51,F4KCQ9,F4K8B0,Q8RWN2,Q94CK9,Q9FNN5,F4KB17,Q9LEW6,Q9SL56,Q9LZ66,Q9LZE2,Q9LYX1,P43293,F4JTN0,Q93YN6,F4JVA6,F4JS25,Q8L5Y0,F4HY33,C6KIE…
	GO:BP	phospholipid translocation	GO:0045332	TRUE	0.000478336	3.32027	14	571	6	23028	F4IE35,Q9XIE6,Q9LVK9,Q9LI83,Q9SGG3,P98205
	GO:BP	response to organic substance	GO:0010033	FALSE	0.000540442	3.26725	2352	571	96	23028	Q5BPS3,O24527,Q94CA0,Q9C9Q8,Q9SYM4,A0A1P8BF20,Q9FMA3,A0A1P8AX98,Q43125,F4K6Q7,Q94CK9,O49377,P93002,A0A1P8B8L1,A0A1P8AVE2,A0A1P8AQ03,Q39234,Q9SQI2,Q9SJF0,F4HVW5,Q9LKG8,F4I9A2,Q9SM02,Q9XIE6,Q8GWG6,F4HTH8,Q9SI37,Q01593,Q94KE2,Q9ZNV9,Q9SRM3,Q9SFB0,A0A1I9LSK4,Q8RY59,Q9SKX1,A0MES8,A0A178VTS2,F4IIM1,F4J3T8,Q9LTT8,B5X4Z9,Q9SI60,Q9SXL4,Q7PC88,F4HPZ9,Q9SD05,P46690,Q94CK0,Q6NPG2,Q9LMR5,Q9LFR3,Q9LFD0,Q84MA2,…
	GO:BP	phosphorylation	GO:0016310	FALSE	0.000651785	3.1859	1517	571	69	23028	F4J3A9,Q9FGW5,A0A1P8BH07,O24527,Q9FN36,Q9FN37,Q43125,Q9C6P3,Q9T014,Q9LYX1,P43293,F4JW00,O65583,F4JSF8,C0LGE0,P43288,Q9SI52,Q9ZVR7,A0A2H1ZE50,Q9C958,Q9LW62,Q9ZNV9,F4J6F6,Q9LJR3,Q9LUM0,O64768,Q42371,Q9XID3,Q9SF86,B5X4Z9,Q9SXL4,O82318,Q9SJG9,Q9CAL2,Q9SCU5,F4I5M8,Q9LFD0,Q9LSR8,Q9LV04,Q9SPK4,Q9FF31,F4KI00,Q38872,Q39027,Q9SVY5,Q8LGB6,Q9SSL9,Q9C9H8,Q9FMP5,A0A1P8B8D4,F4K6K5,Q9LZV7,Q9LSR9,Q9FIL6,Q6R2J8,Q9…
	GO:BP	lipid translocation	GO:0034204	FALSE	0.000780513	3.10762	15	571	6	23028	F4IE35,Q9XIE6,Q9LVK9,Q9LI83,Q9SGG3,P98205
	GO:BP	regulation of anatomical structure morphogenesis	GO:0022603	FALSE	0.00109576	2.96028	190	571	18	23028	Q0WNQ5,F4I718,Q43125,F4KB17,Q9MAN1,F4I9A2,F4HTH8,Q9C758,A0A1I9LQE8,A0A1P8AP33,Q9SL03,Q42371,F4IIM1,O82318,Q9FMP5,Q9LZW2,A0A1I9LPE3,Q9LJD8
	GO:BP	macroautophagy	GO:0016236	FALSE	0.00110854	2.95525	45	571	9	23028	F4KCQ9,Q8H1Q8,Q94CD5,Q8RY18,Q8W4P9,Q9SCK0,Q5BPL5,Q9M0E5,F4J8V5
	GO:BP	defense response to bacterium	GO:0042742	TRUE	0.00123343	2.90889	409	571	28	23028	O24527,Q43125,Q9LYX1,F4JS25,C6KIE6,P93002,A0A1P8B8L1,Q8GWQ2,A0A1P8AVE2,Q39234,F4HVW5,Q9XIE6,Q8RY59,F4HT21,Q42371,Q9SF86,Q9LSR8,O48849,Q9SVY5,Q8LGB6,Q8VYB9,Q9LSR9,Q42484,B3H4G6,Q8RWE8,Q9SHF3,Q9C5U1,F4I316
	GO:BP	macromolecule localization	GO:0033036	FALSE	0.00130829	2.8833	1277	571	60	23028	Q7XA86,Q9STT7,F4HZ25,F4I718,Q9FMA3,F4I4Y5,F4K8Y6,F4KCQ9,F4JTN0,F4JVA6,Q8L5Y0,O49377,Q8H1Q8,F4JT76,F4JNE2,A0A1P8AVE2,Q8GXP1,Q8GUL1,A0A1P8BHE6,F4IE35,Q9FGK8,Q94CD5,F4I9A2,Q9FFH3,Q9XIE6,Q9LVK9,Q9SF47,Q67YI9,Q84M24,A0MES8,O48626,Q9SYU4,F4IIM1,Q7PC88,Q9ZNT0,Q9C7F7,Q9SCK0,Q84K47,Q8L8W0,Q9LTB0,Q9FHT4,Q93XX4,Q9FIN7,Q8H1Q5,Q9LI83,Q9SKI2,F4IVL6,Q9SGG3,F4JHM9,Q84WV4,Q9FH32,F4HY36,F4JTJ2,B3H4G6,Q8RWE8,Q9M0E5…
	GO:BP	growth	GO:0040007	FALSE	0.00201547	2.69562	620	571	36	23028	O24527,Q0WNQ5,F4I718,Q9SYM4,Q8RWU2,Q43125,F4KB17,A0A1P8B3N4,Q9FFH3,F4K7C5,F4HTH8,Q9ZNV9,Q9LVK9,A0A1I9LSK4,A0MES8,A0A1P8AP33,Q42371,Q9XIP2,Q9SK32,F4IIM1,O82318,Q42381,O65375,Q9LIQ9,Q38998,Q8LGB6,Q9FMP5,Q9LTD7,Q9LZW2,Q9C5U2,O80483,Q9C5U1,Q96289,A0A1P8BC75,Q9FMJ0,Q9LJD8
	GO:BP	organic substance transport	GO:0071702	FALSE	0.00320959	2.49355	1557	571	68	23028	Q7XA86,Q9STT7,F4HZ25,Q9FMA3,F4K8Y6,Q94KI8,Q058P6,Q9SL56,F4JTN0,F4JVA6,Q8L5Y0,O49377,Q8H1Q8,Q9SZR1,F4JT76,F4JNE2,A0A1P8AVE2,Q8GXP1,Q8GUL1,A0A1P8BHE6,F4IE35,Q9FGK8,Q94CD5,F4I9A2,Q9XIE6,Q8W4P9,Q9LVK9,Q9SF47,Q9SFB0,Q67YI9,Q84M24,Q1EBV7,O48626,Q42371,Q9SYU4,Q7PC88,Q9ZNT0,Q8GZD4,Q9C7F7,Q9SCK0,Q84K47,O65718,Q9LTB0,Q41975,Q94KE0,Q93XX4,Q9FIN7,Q8H1Q5,Q9LI83,Q9FIH5,Q9SKI2,F4IVL6,Q9SGG3,Q9SHY2,F4JHM9,Q84WV4…
	GO:BP	regulation of membrane lipid distribution	GO:0097035	FALSE	0.00388767	2.41031	19	571	6	23028	F4IE35,Q9XIE6,Q9LVK9,Q9LI83,Q9SGG3,P98205
	GO:BP	cellular component organization	GO:0016043	FALSE	0.00393335	2.40524	3031	571	113	23028	Q9FGW5,O24527,Q0WNQ5,Q94CA0,F4I718,Q9C9Q8,F4KDF5,Q9FMA3,A0A1P8AX98,Q43125,F4KCQ9,F4KB17,Q8L5Y0,Q9SSD2,F4JW00,O49377,Q8H1Q8,A0A1P8B3N4,A0A178V165,Q94C98,A0A1P8ARV8,O49543,Q9FNQ1,Q944K3,Q8GS71,F4IE35,Q9FGK8,Q94CD5,F4I9A2,F4K7C5,Q8RY18,Q9XIE6,F4HTH8,Q8W4P9,Q01593,Q9LVF1,F4J8T8,A0A1I9LQE8,Q9LUM0,Q9LVK9,F4IV45,O48534,O81644,F4II36,A0A1P8AP33,O48626,Q9SL03,O81643,Q42371,Q9SYU4,Q9XIP2,F4IIM1,Q9M1J1,Q9M1…
	GO:BP	regulation of cellular component organization	GO:0051128	FALSE	0.00455148	2.34185	319	571	23	23028	O24527,Q0WNQ5,Q43125,F4KB17,A0A1P8B3N4,F4I9A2,F4HTH8,Q8W4P9,O81644,A0A1P8AP33,O48626,O81643,Q42371,Q9XIP2,F4IIM1,O82318,Q5XPJ9,Q9FMP5,Q9ZR07,Q9FM86,Q5XPJ6,Q9LZW2,Q9LJD8
	GO:BP	response to external stimulus	GO:0009605	FALSE	0.00472823	2.3253	1985	571	81	23028	Q5BPS3,O24527,Q43125,Q9T014,Q058P6,Q8RWN2,Q9LYX1,F4JS25,C6KIE6,P93002,P42498,A0A1P8B8L1,Q8GWQ2,A0A1P8AVE2,Q39234,Q9SQI2,C0LGE0,Q8GYD9,Q8GUL1,F4HVW5,Q9FJW1,Q9LKG8,Q9ZVR7,Q94CD5,Q8RY18,Q9XIE6,Q9LJR3,Q9SRM3,Q9SF47,Q9SFB0,Q3EBC8,A0A1I9LSK4,A0A1P8AYL8,Q8RY59,F4HT21,Q42371,F4J3T8,Q9SF86,Q9ZV18,Q9C7F7,F4HPZ9,Q9LXM6,Q9SD05,O65718,Q94BT6,Q9LSR8,P14714,Q8LCU9,F4KI00,Q8H1Q5,O48849,Q9C6F5,Q9XIM7,Q8LPQ5,Q8W5R…
	GO:BP	phosphate-containing compound metabolic process	GO:0006796	FALSE	0.00544775	2.26378	2154	571	86	23028	Q9SD12,F4J3A9,Q9FGW5,A0A1P8BH07,O24527,Q9FN36,Q9FN37,Q43125,Q9C6P3,Q9T014,Q9LYX1,P43293,F4JW00,O65583,F4JSF8,A0A1P8AVE2,C0LGE0,P43288,Q9SI52,Q9ZVR7,A0A2H1ZE50,Q9XGR4,Q9C958,Q9LW62,Q9ZNV9,F4J6F6,Q9LJR3,Q9LUM0,Q9SF47,O64768,Q9ZV56,Q9ZV25,Q42371,Q9XID3,Q7XZU0,F4J3T8,Q9SF86,B5X4Z9,Q9SXL4,O82318,Q9SJG9,Q9CAL2,Q9SCU5,F4I5M8,Q84W55,Q9LZ86,Q9LFD0,Q84MA2,Q9LSR8,Q6AWW5,Q9LV04,Q9SPK4,Q9FF31,F4KI00,Q38872,Q3…
	GO:BP	response to bacterium	GO:0009617	FALSE	0.00556198	2.25477	518	571	31	23028	O24527,Q43125,Q9LYX1,F4JS25,C6KIE6,P93002,A0A1P8B8L1,Q8GWQ2,A0A1P8AVE2,Q39234,F4HVW5,Q9LKG8,Q9XIE6,Q8RY59,F4HT21,Q42371,Q9SF86,F4HPZ9,Q9LSR8,O48849,Q9SVY5,Q8LGB6,Q8VYB9,F4JY11,Q9LSR9,Q42484,B3H4G6,Q8RWE8,Q9SHF3,Q9C5U1,F4I316
	GO:BP	phosphorus metabolic process	GO:0006793	FALSE	0.0065571	2.18329	2197	571	87	23028	Q9SD12,F4J3A9,Q9FGW5,A0A1P8BH07,O24527,Q9FN36,Q9FN37,Q43125,Q9C6P3,Q9T014,Q9LYX1,P43293,F4JW00,O65583,F4JSF8,A0A1P8AVE2,C0LGE0,P43288,Q9SI52,Q9ZVR7,A0A2H1ZE50,Q9XGR4,Q9C958,Q9LW62,Q9ZNV9,F4J6F6,Q9LJR3,Q9LUM0,Q9SF47,O64768,Q9ZV56,Q9ZV25,Q42371,Q9XID3,Q7XZU0,F4J3T8,Q9SF86,B5X4Z9,Q9SXL4,O82318,Q9SJG9,A0A1P8B345,Q9CAL2,Q9SCU5,F4I5M8,Q84W55,Q9LZ86,Q9LFD0,Q84MA2,Q9LSR8,Q6AWW5,Q9LV04,Q9SPK4,Q9FF31,F4KI0…
	GO:BP	response to abiotic stimulus	GO:0009628	FALSE	0.00972002	2.01233	2187	571	86	23028	Q5BPS3,Q7XA86,A0A1P8AMM8,Q9SYM4,Q43125,Q9T014,A0A1P8BD04,Q9LZ66,O49377,P93002,Q9SB51,P42498,Q8GWQ2,A0A1P8AVE2,Q9SQI2,Q9LKG8,P43288,F4I9A2,Q9FFH3,Q9SM02,Q9C958,F4HTH8,Q94KE2,Q9LJR3,A0A1I9LSK4,A0A1P8AYL8,Q8RY59,A0MES8,O80926,Q42371,F4IIM1,Q7XZU0,F4J3T8,Q9LJH8,Q9LHB9,Q9SXL4,O82318,F4HPZ9,Q9SCU5,Q9M9F0,Q9LQZ7,Q94CK0,Q9LFR3,Q94BT6,Q9LV04,Q9SPK4,P14714,Q42381,Q38861,Q94KE0,Q8LCU9,Q9XIM7,Q70DU8,Q8LPQ5,Q…
	GO:BP	response to osmotic stress	GO:0006970	FALSE	0.010849	1.96461	562	571	32	23028	Q7XA86,A0A1P8BD04,O49377,Q9SB51,A0A1P8AVE2,P43288,F4I9A2,Q9C958,F4HTH8,Q8RY59,A0MES8,O80926,Q7XZU0,Q9LHB9,Q9SXL4,Q9M9F0,Q94CK0,Q9LFR3,Q9LV04,Q94KE0,Q70DU8,Q38998,Q9SCM4,Q8L636,O48946,Q9C5U2,Q9FJA2,Q38920,Q5YDB6,Q9C5U1,Q96289,F4I316
	GO:BP	vesicle-mediated transport	GO:0016192	FALSE	0.011324	1.946	537	571	31	23028	Q94CA0,Q8RWU2,F4K8Y6,F4KCQ9,Q8L5Y0,F4HY33,O49377,A0A1P8B3N4,F4JT76,Q8GXP1,F4JXM9,Q9FGK8,Q8LPK7,F4I9A2,Q9XIE6,Q8W4P9,Q9LW62,Q67YI9,O48626,Q8RXC2,Q9ZNT0,Q9LTB0,Q9FIN7,Q9SKI2,F4IVL6,Q84WU4,F4JHM9,Q84WV4,Q9XI12,Q9M0E5,Q9SX85
	GO:BP	response to oxygen-containing compound	GO:1901700	FALSE	0.0115399	1.9378	1745	571	72	23028	Q5BPS3,Q94CA0,Q9SYM4,Q43125,F4K6Q7,O49377,P93002,A0A1P8B8L1,A0A1P8AVE2,A0A1P8AQ03,Q39234,Q9SQI2,Q9SJF0,F4HVW5,F4I9A2,Q9SM02,F4HTH8,Q9SI37,Q01593,Q94KE2,Q9SRM3,Q9SFB0,Q8LPS1,Q8RY59,Q9SKX1,A0MES8,A0A178VTS2,F4IIM1,F4J3T8,B5X4Z9,Q9SI60,Q9SXL4,Q7PC88,F4HPZ9,Q9SD05,P46690,Q94CK0,Q9LFR3,Q9LFD0,Q84MA2,Q9LSR8,Q9SPK4,Q94KE0,Q9XGX0,O48849,Q9XIM7,Q38872,Q70DU8,Q39027,Q38998,Q8LAH7,Q9SCM4,Q9SFW8,Q8LGS1,Q9SSL…
	GO:BP	cellular macromolecule localization	GO:0070727	FALSE	0.0136231	1.86572	1017	571	48	23028	Q7XA86,F4HZ25,F4I718,Q9FMA3,F4I4Y5,F4K8Y6,F4KCQ9,F4JVA6,Q8L5Y0,O49377,Q8H1Q8,F4JT76,F4JNE2,A0A1P8AVE2,Q8GXP1,Q8GUL1,A0A1P8BHE6,Q9FGK8,Q94CD5,F4I9A2,Q9FFH3,Q9XIE6,Q9SF47,Q67YI9,A0MES8,O48626,Q9SYU4,F4IIM1,Q9ZNT0,Q9SCK0,Q9LTB0,Q9FHT4,Q9FIN7,Q8H1Q5,Q9LI83,Q9SKI2,F4IVL6,Q9SGG3,F4JHM9,Q84WV4,Q9FH32,F4HY36,F4JTJ2,Q8RWE8,Q9M0E5,A0A1P8AMP4,Q9M5P2,F4J8V5
	GO:BP	protein localization	GO:0008104	FALSE	0.0137158	1.86278	988	571	47	23028	Q7XA86,F4HZ25,F4I718,Q9FMA3,F4I4Y5,F4K8Y6,F4KCQ9,F4JVA6,Q8L5Y0,O49377,Q8H1Q8,F4JT76,F4JNE2,A0A1P8AVE2,Q8GXP1,Q8GUL1,A0A1P8BHE6,Q9FGK8,Q94CD5,F4I9A2,Q9FFH3,Q9XIE6,Q9SF47,Q67YI9,A0MES8,O48626,Q9SYU4,F4IIM1,Q9ZNT0,Q9SCK0,Q9LTB0,Q9FHT4,Q9FIN7,Q8H1Q5,Q9LI83,Q9SKI2,F4IVL6,Q9SGG3,F4JHM9,Q84WV4,Q9FH32,F4HY36,F4JTJ2,Q9M0E5,A0A1P8AMP4,Q9M5P2,F4J8V5
	GO:BP	response to chemical	GO:0042221	FALSE	0.0138384	1.85891	3116	571	113	23028	Q5BPS3,O24527,Q94CA0,Q9C9Q8,Q9SYM4,A0A1P8BF20,Q9FMA3,A0A1P8AX98,Q43125,Q058P6,F4K6Q7,Q8RWN2,Q94CK9,O49377,Q9FUT3,P93002,A0A1P8B8L1,A0A1P8AVE2,A0A1P8AQ03,Q39234,Q9SQI2,Q9SJF0,F4HVW5,Q9LKG8,F4I9A2,Q9SM02,Q9XIE6,Q8GWG6,F4HTH8,Q9SI37,Q01593,Q94KE2,Q9ZNV9,Q9SRM3,Q9SFB0,Q8LPS1,A0A1I9LSK4,Q8RY59,Q9SKX1,A0MES8,A0A178VTS2,F4IIM1,F4J3T8,Q9LTT8,Q9LJH8,Q9LHB9,B5X4Z9,Q9SI60,Q9SXL4,Q7PC88,F4HPZ9,Q9SD05,Q9S757,…
	GO:BP	detection of stimulus	GO:0051606	FALSE	0.0196033	1.70767	95	571	11	23028	Q43125,Q9T014,P42498,Q9SQI2,Q9LJR3,A0A1P8AYL8,P14714,O48849,Q8W5R2,Q42484,Q9LDL7
	GO:BP	detection of external stimulus	GO:0009581	FALSE	0.0199214	1.70068	63	571	9	23028	Q43125,Q9T014,P42498,Q9SQI2,Q9LJR3,A0A1P8AYL8,P14714,Q8W5R2,Q9LDL7
	GO:BP	detection of abiotic stimulus	GO:0009582	FALSE	0.0199214	1.70068	63	571	9	23028	Q43125,Q9T014,P42498,Q9SQI2,Q9LJR3,A0A1P8AYL8,P14714,Q8W5R2,Q9LDL7
	GO:BP	cellular component organization or biogenesis	GO:0071840	FALSE	0.0212654	1.67233	3424	571	121	23028	F4J3A9,Q9FGW5,O24527,Q0WNQ5,Q94CA0,F4I718,Q9C9Q8,Q9SYM4,F4KDF5,Q9FMA3,A0A1P8AX98,Q43125,F4KCQ9,F4KB17,F4JTN0,Q8L5Y0,Q9SSD2,F4JW00,O49377,Q8H1Q8,A0A1P8B3N4,A0A178V165,Q94C98,A0A1P8ARV8,O49543,Q9FNQ1,Q944K3,Q8GS71,F4IE35,Q9FGK8,Q8L7C8,Q94CD5,F4I9A2,F4K7C5,Q8RY18,Q9XIE6,F4HTH8,Q8W4P9,Q01593,Q9LVF1,F4J8T8,A0A1I9LQE8,Q9LUM0,Q9LVK9,F4IV45,O48534,O81644,F4II36,A0A1P8AP33,O48626,Q9SL03,O81643,Q42371,Q9SY…
	GO:BP	response to stress	GO:0006950	FALSE	0.0221211	1.65519	3990	571	137	23028	Q5BPS3,Q7XA86,A0A1P8AMM8,O24527,Q9SYM4,A0A1P8AX98,Q43125,A0A1P8BD04,Q058P6,Q9LZ66,Q9LZE2,Q9LYX1,P43293,F4JS25,C6KIE6,O49377,P93002,Q9SB51,Q9AR07,A0A1P8B4P4,A0A1P8B8L1,Q0WPW2,Q8GWQ2,A0A1P8AVE2,Q39234,Q9SQI2,Q8GYD9,Q8GUL1,F4HVW5,Q9LKG8,P43288,Q9ZVR7,Q94CD5,Q8VZC7,O65507,F4I9A2,Q8RY18,Q9SM02,Q9XIE6,O80738,Q9C958,Q8GWG6,F4HTH8,Q94KE2,Q9SRM3,Q9SF47,Q9SFB0,Q8LPS1,Q9LFN1,Q3EBC8,Q8RY59,A0MES8,O80926,F4HT…
	GO:BP	response to hormone	GO:0009725	FALSE	0.0256684	1.5906	1660	571	68	23028	Q5BPS3,Q94CA0,Q9C9Q8,A0A1P8BF20,Q9FMA3,F4K6Q7,Q94CK9,O49377,P93002,A0A1P8B8L1,A0A1P8AVE2,Q9SJF0,F4HVW5,Q9SM02,F4HTH8,Q01593,Q94KE2,Q9ZNV9,Q9SRM3,Q9SFB0,A0A1I9LSK4,Q8RY59,Q9SKX1,A0MES8,Q9LTT8,B5X4Z9,Q9SI60,Q9SXL4,Q7PC88,Q9SD05,P46690,Q94CK0,Q6NPG2,Q9LMR5,Q9LFR3,Q9LFD0,Q84MA2,Q9LSR8,Q42381,Q93YR9,Q94KE0,Q9XGX0,Q9XIM7,Q38872,Q70DU8,Q9SCM4,Q8LGS1,Q9SSL9,Q1PFE1,Q6PQQ3,Q38857,Q9C5U2,Q39123,Q8S9L6,Q8VY2…
	GO:BP	regulation of cell growth	GO:0001558	FALSE	0.026508	1.57662	116	571	12	23028	O24527,Q0WNQ5,Q43125,F4KB17,F4HTH8,A0A1P8AP33,Q42371,Q9XIP2,O82318,Q9FMP5,Q9LZW2,Q9LJD8
	GO:BP	cell growth	GO:0016049	FALSE	0.0267117	1.5733	431	571	26	23028	O24527,Q0WNQ5,F4I718,Q8RWU2,Q43125,F4KB17,A0A1P8B3N4,F4K7C5,F4HTH8,Q9ZNV9,Q9LVK9,A0A1I9LSK4,A0A1P8AP33,Q42371,Q9XIP2,F4IIM1,O82318,Q42381,O65375,Q38998,Q9FMP5,Q9LZW2,O80483,A0A1P8BC75,Q9FMJ0,Q9LJD8
	GO:BP	intracellular signal transduction	GO:0035556	FALSE	0.0279991	1.55286	617	571	33	23028	O24527,Q944C1,Q9C6P3,Q94KI8,F4JSF8,P42498,F4HVW5,Q9C958,Q9ZNV9,F4J6F6,Q8RY59,A0MES8,O48626,Q7XZU0,F4J3T8,Q9SXL4,Q9SJG9,Q9SCU5,O65718,Q9SPK4,Q38872,Q39027,Q1PFE1,Q9FMP5,Q6PQQ3,Q8LAS7,Q9C5U2,Q9M0E5,Q9C5U1,Q3E958,Q9S7J8,Q9FGK3,Q9FMJ0
	GO:BP	response to lipid	GO:0033993	FALSE	0.0289078	1.53899	1018	571	47	23028	Q5BPS3,Q94CA0,Q43125,F4K6Q7,O49377,P93002,Q9SJF0,F4HTH8,Q01593,Q94KE2,Q9SRM3,Q9SFB0,Q8RY59,Q9SKX1,A0MES8,A0A178VTS2,B5X4Z9,Q9SI60,Q9SXL4,Q7PC88,Q9SD05,P46690,Q94CK0,Q9LFR3,Q9LFD0,Q84MA2,Q9LSR8,Q94KE0,Q9XGX0,Q9XIM7,Q38872,Q70DU8,Q9SCM4,Q8LGS1,Q9SSL9,Q38857,Q9C5U2,Q8S9L6,Q8RWE8,Q38920,Q8RW96,Q5YDB6,Q9FIW9,Q9C5U1,Q96289,Q9FXI0,Q9LU91
	GO:BP	protein localization to phagophore assembly site	GO:0034497	FALSE	0.0355723	1.44889	9	571	4	23028	F4KCQ9,Q8H1Q8,Q9SCK0,F4J8V5
	GO:BP	stomatal movement	GO:0010118	FALSE	0.0423004	1.37366	161	571	14	23028	Q5BPS3,Q43125,Q94KI8,Q8RWN2,O49377,A0A1P8AVE2,Q9LUM0,Q56XP4,A0MES8,Q38872,Q38998,Q8VYB9,Q38920,Q9S7J8
	GO:BP	response to endogenous stimulus	GO:0009719	FALSE	0.0437644	1.35888	1689	571	68	23028	Q5BPS3,Q94CA0,Q9C9Q8,A0A1P8BF20,Q9FMA3,F4K6Q7,Q94CK9,O49377,P93002,A0A1P8B8L1,A0A1P8AVE2,Q9SJF0,F4HVW5,Q9SM02,F4HTH8,Q01593,Q94KE2,Q9ZNV9,Q9SRM3,Q9SFB0,A0A1I9LSK4,Q8RY59,Q9SKX1,A0MES8,Q9LTT8,B5X4Z9,Q9SI60,Q9SXL4,Q7PC88,Q9SD05,P46690,Q94CK0,Q6NPG2,Q9LMR5,Q9LFR3,Q9LFD0,Q84MA2,Q9LSR8,Q42381,Q93YR9,Q94KE0,Q9XGX0,Q9XIM7,Q38872,Q70DU8,Q9SCM4,Q8LGS1,Q9SSL9,Q1PFE1,Q6PQQ3,Q38857,Q9C5U2,Q39123,Q8S9L6,Q8VY2…
	GO:BP	phospholipid transport	GO:0015914	FALSE	0.0446435	1.35024	28	571	6	23028	F4IE35,Q9XIE6,Q9LVK9,Q9LI83,Q9SGG3,P98205
	GO:CC	vacuolar membrane	GO:0005774	TRUE	3.76647e-06	5.42407	293	562	27	21204	Q7XA86,Q94CA0,Q94KI8,Q8RWN2,Q8L5Y0,O49377,Q8H1Q8,Q9FEG2,Q8GUL1,Q8W4P9,Q9LVF1,Q9SF47,Q56XP4,O22252,Q9M2P2,Q9M3D6,F4KEW8,Q41975,Q94KE0,Q8H1Q5,Q9LK64,Q8W5R2,Q8VYR7,F4IVL6,Q9FH32,Q8L636,Q8LAS7
	GO:CC	membrane	GO:0016020	TRUE	8.46183e-06	5.07254	8372	562	284	21204	Q9M393,Q7XA86,Q94F04,Q9STT7,A0A1P8BH07,O24527,Q9C7H2,Q93WJ5,F4HZ25,Q94CA0,F4I718,Q9C9Q8,Q9FIM2,Q944C1,Q9FMA3,Q9FN37,Q8RWU2,F4I4Y5,Q8GYY0,Q9LE45,Q9C6P3,F4JPS4,Q94KI8,Q0WM93,Q93ZD8,F4K2K9,A0A1P8BD04,Q058P6,Q1H5A5,Q8RWN2,Q9FNN5,Q5EAE9,Q9SL56,Q9LZ66,Q9LYX1,P43293,F4JTN0,Q93YN6,F4JVA6,F4JW20,F4JS25,Q8L5Y0,C6KIE6,Q67YL8,F4JW00,O49377,Q8H1Q8,Q9SZW4,Q9SZR1,Q9FUT3,Q9SB51,Q9FEG2,F4JT76,Q94EJ6,F4JNE2,Q8LPF8…
	GO:CC	phagophore assembly site	GO:0000407	TRUE	9.17531e-06	5.03738	22	562	8	21204	F4KCQ9,Q8H1Q8,Q8GUL1,Q94CD5,Q9SCK0,Q8H1Q5,Q9FH32,F4J8V5
	GO:CC	endosome	GO:0005768	TRUE	7.63181e-05	4.11737	471	562	33	21204	O24527,Q9C9Q8,Q67YL8,F4JW00,Q94EJ6,Q8LPF8,Q9XIE6,Q8W4P9,Q9LUM0,F4J8L1,Q67YI9,Q8RXC2,F4J3T8,Q9ZNT0,Q9SZF7,Q9FHT4,Q9SKI2,Q8VYR7,F4IVL6,Q84WU4,F4JDV4,Q9C9H8,F4JHM9,Q941L0,O48946,F4JTJ2,Q9SMR9,Q9M0E5,Q9M5P2,Q8RWF4,Q9S7J8,P98205,F4IJE1
	GO:CC	bounding membrane of organelle	GO:0098588	FALSE	0.000110339	3.95727	1498	562	72	21204	Q7XA86,F4HZ25,Q94CA0,Q9C9Q8,Q9FIM2,Q9FMA3,Q8RWU2,F4I4Y5,Q94KI8,Q0WM93,F4K2K9,A0A1P8BD04,Q8RWN2,F4JVA6,Q8L5Y0,F4JW00,O49377,Q8H1Q8,Q9FEG2,F4JT76,Q94EJ6,Q8GUL1,F4HZ82,Q9FGK8,Q8L7C8,Q9XIE6,Q8W4P9,Q24JN5,Q9LVF1,F4J8T8,Q9LUM0,F4J8L1,Q9SF47,Q8LPS1,Q56XP4,O22252,Q67YI9,Q9SYU4,Q9M1J1,F4J3T8,Q9SS65,Q9ZNT0,Q9M2P2,Q9M3D6,Q8L8W0,F4KEW8,Q94CK0,B6IDH4,Q93ZA0,Q9FHT4,Q41975,Q94KE0,Q8H1Q5,Q9FIH5,Q9SJN8,Q9LK64,Q9S…
	GO:CC	cytoplasmic vesicle	GO:0031410	FALSE	0.000156439	3.80565	830	562	47	21204	O24527,Q9C9Q8,F4KCQ9,Q67YL8,F4JW00,F4JT76,Q94EJ6,Q8LPF8,Q8GXP1,Q9FGK8,Q9XIE6,Q8W4P9,Q9LUM0,F4J8L1,Q67YI9,Q8RXC2,F4J3T8,Q9ZNT0,Q9C7F7,Q9SCK0,Q9C8W7,Q9CAC4,Q9SZF7,Q9FHT4,F4HXQ7,Q9SKI2,Q8VYR7,F4IVL6,Q84WU4,F4JDV4,Q9C9H8,F4JHM9,Q84WV4,Q941L0,Q38857,O48946,F4JTJ2,Q9SMR9,Q9M0E5,Q9T0K5,Q9M5P2,Q8RWF4,Q9S7J8,Q9FMJ0,P98205,F4IJE1,F4J8V5
	GO:CC	intracellular vesicle	GO:0097708	FALSE	0.000167282	3.77655	832	562	47	21204	O24527,Q9C9Q8,F4KCQ9,Q67YL8,F4JW00,F4JT76,Q94EJ6,Q8LPF8,Q8GXP1,Q9FGK8,Q9XIE6,Q8W4P9,Q9LUM0,F4J8L1,Q67YI9,Q8RXC2,F4J3T8,Q9ZNT0,Q9C7F7,Q9SCK0,Q9C8W7,Q9CAC4,Q9SZF7,Q9FHT4,F4HXQ7,Q9SKI2,Q8VYR7,F4IVL6,Q84WU4,F4JDV4,Q9C9H8,F4JHM9,Q84WV4,Q941L0,Q38857,O48946,F4JTJ2,Q9SMR9,Q9M0E5,Q9T0K5,Q9M5P2,Q8RWF4,Q9S7J8,Q9FMJ0,P98205,F4IJE1,F4J8V5
	GO:CC	plasma membrane	GO:0005886	FALSE	0.000274365	3.56167	2964	562	119	21204	A0A1P8BH07,O24527,F4HZ25,F4I718,Q944C1,Q9FN37,Q9C6P3,Q94KI8,Q8RWN2,Q9FNN5,Q9LZ66,Q9LYX1,P43293,Q93YN6,F4JVA6,F4JW20,Q8L5Y0,C6KIE6,O49377,Q9SZW4,Q9SZR1,Q9SJF0,C0LGE0,F4IAF5,Q9SYK0,Q501G6,F4IE35,Q9ZVR7,Q8VZC7,Q9XIE6,Q8GUI4,Q8VZ08,A0A1I9LQE8,Q9LVK9,Q9SFB0,Q56XP4,Q67YI9,A0A1P8AP33,O64769,Q9SL03,F4HR91,F4HT21,Q42371,Q9XID3,F4IIM1,Q9SF86,B5X4Z9,Q9SI60,Q9SXL4,O82318,Q7PC88,Q8GZD4,O48851,A0A1P8B345,Q9C7F…
	GO:CC	vesicle	GO:0031982	FALSE	0.000311887	3.506	930	562	50	21204	O24527,Q9C9Q8,F4KCQ9,Q67YL8,F4JW00,F4JT76,Q94EJ6,Q8LPF8,Q8GXP1,Q9FGK8,F4K7C5,Q9XIE6,Q8W4P9,Q9LUM0,F4J8L1,Q67YI9,Q8RXC2,F4J3T8,Q9ZNT0,Q9C7F7,Q9SCK0,Q9C8W7,Q9CAC4,Q9SZF7,Q9FHT4,F4HXQ7,Q9SKI2,Q8VYR7,F4IVL6,Q84WU4,F4JDV4,Q9C9H8,F4JHM9,Q84WV4,Q9XI12,Q941L0,Q38857,O48946,F4JTJ2,Q9SMR9,Q9M0E5,Q9T0K5,Q9M5P2,Q8RWF4,Q9S7J8,Q9FMJ0,P98205,F4IJE1,Q9SX85,F4J8V5
	GO:CC	cell periphery	GO:0071944	FALSE	0.00102027	2.99128	3400	562	130	21204	A0A1P8BH07,O24527,F4HZ25,F4I718,Q944C1,Q9FN37,F4K8Y6,Q9C6P3,Q94KI8,F4KB73,Q8RWN2,Q9FNN5,Q9LZ66,Q9LYX1,P43293,Q93YN6,F4JVA6,F4JW20,Q8L5Y0,C6KIE6,O49377,Q9SZW4,Q9SZR1,Q94EJ6,Q9SJF0,C0LGE0,F4IAF5,Q9SYK0,Q501G6,Q8GS71,F4IE35,Q9ZVR7,Q8VZC7,Q9XIE6,Q8GUI4,Q8VZ08,A0A1I9LQE8,Q9LVK9,Q9SFB0,Q56XP4,Q67YI9,A0A1P8AP33,O64769,Q9SL03,F4HR91,F4HT21,Q42371,Q9XID3,F4IIM1,Q9SF86,B5X4Z9,Q9SI60,Q9SXL4,O82318,Q7PC88,Q8…
	GO:CC	Golgi apparatus	GO:0005794	FALSE	0.00113061	2.94669	1252	562	60	21204	Q7XA86,O24527,F4HZ25,Q9C9Q8,Q0WVL7,Q8RWU2,Q9LE45,Q94KI8,F4K2K9,A0A1P8BD04,F4KCQ9,F4JVA6,Q67YL8,F4JT76,Q94EJ6,F4JNE2,Q8LPF8,F4JZ24,Q9CA11,Q9FGK8,Q8L7C8,F4I9A2,Q9XIE6,Q8W4P9,Q24JN5,F4J8T8,Q9SF47,Q67YI9,F4IIM1,Q9SS65,Q9C7F7,Q8L8W0,Q94CK0,B6IDH4,Q9FHT4,Q9FIH5,Q9SJN8,Q9ZUF6,F4J2C8,Q70DU8,F4IVL6,Q84WU4,Q9C8W3,Q9C9H8,Q941L0,F4JY11,Q9FVQ5,Q9LFC6,Q38857,O48946,Q9SMR9,Q9M0D2,Q9M0E5,Q8RWV1,Q9M5P2,Q9S7J8,Q9F…
	GO:CC	endomembrane system	GO:0012505	FALSE	0.00370258	2.4315	2615	562	103	21204	Q7XA86,O24527,Q9C7H2,F4HZ25,F4I718,Q9C9Q8,Q0WVL7,Q8RWU2,Q9LE45,F4JPS4,Q94KI8,F4K2K9,A0A1P8BD04,F4KCQ9,F4JVA6,F4JS25,Q67YL8,F4JW00,F4JT76,Q94EJ6,F4JNE2,A0A1P8B8L1,Q8LPF8,Q8GXP1,F4HVW5,F4JZ24,Q9CA11,Q9LKG8,Q9FGK8,Q8L7C8,F4I9A2,Q9SM02,Q9XIE6,Q8GWG6,Q8W4P9,Q24JN5,Q9LVF1,F4J8T8,Q9LUM0,Q9LVK9,F4J8L1,Q9SF47,Q8LPS1,Q67YI9,O48626,Q8RXC2,F4IIM1,F4J3T8,Q9SS65,O82318,Q9ZNT0,Q9C7F7,Q9SD05,Q9CAC4,Q8L8W0,Q94CK0…
	GO:CC	cytoskeleton	GO:0005856	TRUE	0.00398605	2.39946	468	562	29	21204	F4I718,F4KDF5,F4KB17,A0A1P8B3N4,Q9FJW1,Q8GS71,F4K7C5,F4HTH8,F4J8L3,O81644,O48626,O81643,F4IIM1,Q9SJU0,F4KEW8,Q9LTB0,Q9LFE4,Q5XPJ9,F4J394,P46875,Q9FZ06,Q5XPJ6,Q9LZW2,Q9SUH5,Q8W5R6,Q9XIE4,Q9LK76,Q9SX85,Q9LJD8
	GO:CC	microtubule associated complex	GO:0005875	TRUE	0.0113229	1.94604	67	562	9	21204	F4KB17,Q8GS71,F4HTH8,F4J8L3,Q9SJU0,Q9LFE4,P46875,Q9FZ06,Q8W5R6
	GO:CC	intracellular organelle	GO:0043229	TRUE	0.0122651	1.91133	13324	562	396	21204	Q7XA86,F4J3A9,Q94F04,Q9SCR0,Q9FGW5,Q9STT7,A0A1P8AMM8,O24527,Q9C7H2,F4HZ25,Q9FWT2,Q9C6K3,Q94CA0,F4I718,Q9C9Q8,Q9SYM4,Q0WVL7,A0A1P8BF20,Q9FIM2,Q9SGH8,F4KDF5,Q9FMA3,Q9FN37,Q8RWU2,F4I4Y5,A0A1P8AX98,Q9LE45,Q43125,Q9C6P3,Q9T014,F4JPS4,Q93ZK9,Q94KI8,F4JI63,Q0WM93,F4K2K9,A0A1P8BD04,Q058P6,Q9LF51,F4KCQ9,F4K8B0,F4K6Q7,Q8RWN2,Q94CK9,Q9FNN5,F4KB17,Q9LEW6,Q9LZ66,Q9LZE2,F4JTN0,F4JVA6,F4JS25,Q8L5Y0,F4HY33,C6KIE…
	GO:CC	intracellular anatomical structure	GO:0005622	FALSE	0.0172181	1.76401	14767	562	431	21204	Q9M393,Q7XA86,F4J3A9,Q94F04,Q9SCR0,Q9FGW5,Q9STT7,A0A1P8AMM8,O24527,Q9C7H2,F4HZ25,Q9FWT2,F4HYH4,Q9C6K3,Q94CA0,F4I718,Q9C9Q8,Q9SYM4,Q0WVL7,A0A1P8BF20,Q9FIM2,Q9SGH8,Q944C1,F4KDF5,Q9FMA3,Q9FN37,Q8RWU2,F4I4Y5,A0A1P8AX98,Q9LE45,Q43125,F4K8Y6,Q9C6P3,Q9T014,F4JPS4,Q93ZK9,Q94KI8,F4JI63,Q0WM93,F4K2K9,A0A1P8BD04,Q058P6,Q9LF51,F4KCQ9,F4KB73,F4K8B0,F4K6Q7,Q8RWN2,Q94CK9,Q9FNN5,F4KB17,Q9LEW6,Q9LZ66,Q9LZE2,F4JTN…
	GO:CC	organelle	GO:0043226	FALSE	0.0230593	1.63715	13393	562	396	21204	Q7XA86,F4J3A9,Q94F04,Q9SCR0,Q9FGW5,Q9STT7,A0A1P8AMM8,O24527,Q9C7H2,F4HZ25,Q9FWT2,Q9C6K3,Q94CA0,F4I718,Q9C9Q8,Q9SYM4,Q0WVL7,A0A1P8BF20,Q9FIM2,Q9SGH8,F4KDF5,Q9FMA3,Q9FN37,Q8RWU2,F4I4Y5,A0A1P8AX98,Q9LE45,Q43125,Q9C6P3,Q9T014,F4JPS4,Q93ZK9,Q94KI8,F4JI63,Q0WM93,F4K2K9,A0A1P8BD04,Q058P6,Q9LF51,F4KCQ9,F4K8B0,F4K6Q7,Q8RWN2,Q94CK9,Q9FNN5,F4KB17,Q9LEW6,Q9LZ66,Q9LZE2,F4JTN0,F4JVA6,F4JS25,Q8L5Y0,F4HY33,C6KIE…
	GO:CC	recycling endosome	GO:0055037	FALSE	0.0238679	1.62219	11	562	4	21204	Q9XIE6,Q8RXC2,Q9SZF7,Q9M5P2
	GO:CC	Golgi membrane	GO:0000139	FALSE	0.0290179	1.53733	447	562	26	21204	F4HZ25,Q9C9Q8,Q8RWU2,F4K2K9,A0A1P8BD04,F4JVA6,F4JT76,Q94EJ6,Q9FGK8,Q8L7C8,Q9XIE6,Q8W4P9,Q24JN5,F4J8T8,Q9SF47,Q9SS65,Q8L8W0,Q94CK0,B6IDH4,Q9FHT4,Q9FIH5,Q9SJN8,Q9C9H8,Q9FVQ5,Q9LFC6,Q93ZR8
	GO:CC	endosome membrane	GO:0010008	FALSE	0.0353436	1.45169	172	562	14	21204	F4JW00,Q8W4P9,Q9LUM0,F4J8L1,F4J3T8,Q9ZNT0,Q9FHT4,Q9SKI2,Q8VYR7,F4IVL6,Q9C9H8,F4JTJ2,Q9M0E5,Q9M5P2
	GO:CC	cytoplasmic vesicle membrane	GO:0030659	FALSE	0.0442648	1.35394	264	562	18	21204	F4JW00,Q9FGK8,Q8W4P9,Q9LUM0,F4J8L1,Q67YI9,F4J3T8,Q9ZNT0,Q9FHT4,Q9SKI2,Q8VYR7,F4IVL6,Q9C9H8,Q84WV4,F4JTJ2,Q9M0E5,Q9M5P2,Q9FMJ0
	WP	Cytokinin-auxin interactions in plant development	WP:WP2945	FALSE	0.00764808	2.11645	36	23	6	622	Q9ZNV9,A0MES8,Q9SXL4,Q9C5U2,Q8VY26,Q9C5U1
	WP	Cytokinin signaling	WP:WP2944	FALSE	0.0122273	1.91267	16	23	4	622	Q9ZNV9,Q9SXL4,Q9C5U2,Q9C5U1
	WP	Genetic interactions between sugar and hormone signaling	WP:WP3661	FALSE	0.0499444	1.30151	23	23	4	622	A0A1P8AVE2,Q01593,A0MES8,Q7G9P4

## Sheet: Table S7
Supplemental table S7
Supplemental table S7: Differentially expressed genes in developing embryos. This table displays a list of differentially expressed genes as determined by DeSeq2 to be differentially expressed (log2FC ≥ 1; p-value ≤ 0.05) at 14, 17, and 20 DAP developing embryos. Genes with a total count above 10 as determined by Salmon were included.
Supplemental table S7: Differentially expressed genes in developing embryos.
Developmental Stage (DAP)	StringTie Annotation	UniProt Accession	UniProt Protein Name	baseMean	log2FoldChange	lfcSE	stat	pvalue	padj
14	MSTRG.10150	Q9SV12	Heat stress transcription factor A-7a	96.9562	6.22094	1.13353	4.60591	4.10665e-06	0.00288842
	MSTRG.10649	A0A1I9LN84		135.402	4.71437	0.436837	8.50289	1.84925e-17	5.20268e-14
	MSTRG.10661			253.745	2.67116	0.236673	7.06103	1.65276e-12	3.8749e-09
	MSTRG.10705	A0A2P2CLG0		155.15	3.49179	0.289525	8.60648	7.53394e-18	2.6495e-14
	MSTRG.10715	A0A2P2CLF9	ATP synthase subunit alpha	1362.05	2.33674	0.15081	8.86371	7.73928e-19	5.44342e-15
	MSTRG.11439	A0A1P8APR2	Plastocyanin	1193.12	1.93196	0.176169	5.29015	1.22219e-07	0.000122804
	MSTRG.12	F4IL76	Putative cytochrome c biosynthesis ccmC-like mitochondrial protein	154.151	5.35354	0.724035	6.01289	1.82242e-09	2.33054e-06
	MSTRG.12625			118.017	2.96436	0.312942	6.27705	3.45056e-10	5.39323e-07
	MSTRG.12798	Q38806	22.0 kDa heat shock protein	93.621	7.9862	1.12884	6.18885	6.06048e-10	8.52527e-07
	MSTRG.13094	Q9ZR09	Putative F-box/FBD/LRR-repeat protein At4g03220	597.263	2.20105	0.225343	5.32988	9.82776e-08	0.000106344
	MSTRG.13919	P29830	17.6 kDa class II heat shock protein	749.294	2.77045	0.392689	4.50852	6.52822e-06	0.0041742
	MSTRG.143	Q9LPK5	Probable calcium-binding protein CML44	41.4624	3.81552	0.621225	4.53221	5.8369e-06	0.00390989
	MSTRG.1470	Q9SYG1	17.4 kDa class III heat shock protein	406.317	3.71225	0.605894	4.47644	7.58989e-06	0.00464204
	MSTRG.15045	Q38860	3-ketoacyl-CoA synthase 18	28318.8	-3.83428	0.0951769	-29.7791	7.29097e-195	1.02562e-190
	MSTRG.16	A0A2P2CLH4		31.9036	3.76098	0.593934	4.64864	3.34134e-06	0.00247382
	MSTRG.25	P93311	60S ribosomal protein L2, mitochondrial	100.261	3.0686	0.296983	6.96541	3.27458e-12	6.58049e-09
	MSTRG.2893	Q9FH65		531.346	2.0005	0.212134	4.71637	2.40086e-06	0.00187627
	MSTRG.4352	P29830	17.6 kDa class II heat shock protein	317.714	4.54134	0.710363	4.98525	6.18804e-07	0.000557563
	MSTRG.5648	P92557	Ribosomal protein S7, mitochondrial	151.15	3.21987	0.255005	8.70521	3.16997e-18	1.4864e-14
	MSTRG.5651	P93307		732.456	2.14398	0.17798	6.42757	1.29662e-10	2.27995e-07
	MSTRG.6	P60497	NADH-ubiquinone oxidoreductase chain 6	152.266	2.94557	0.333326	5.83685	5.31972e-09	6.23604e-06
	MSTRG.7	Q31708	Ribosomal protein S4, mitochondrial	54.8791	3.58181	0.518384	4.98051	6.3418e-07	0.000557563
	MSTRG.8449	O22806	Mitotic spindle checkpoint protein BUBR1	145.302	2.11079	0.233801	4.751	2.02418e-06	0.00167495
17	MSTRG.10574	Q9FVE6	Histone deacetylase HDT1	462.986	2.06148	0.202474	5.24256	1.58365e-07	0.000145343
	MSTRG.10661			234.31	2.55075	0.259957	5.96541	2.44017e-09	3.81615e-06
	MSTRG.10705	A0A2P2CLG0		141.898	3.45762	0.344842	7.12678	1.02741e-12	2.52046e-09
	MSTRG.10715	A0A2P2CLF9	ATP synthase subunit alpha	1213.97	2.56471	0.184672	8.47291	2.39328e-17	1.68427e-13
	MSTRG.11095	F4I6Z0		92.9842	-2.38485	0.310916	-4.45409	8.42491e-06	0.00439187
	MSTRG.11124	Q94KD3	Vacuolar protein sorting-associated protein 52 A	89.9414	9.67265	1.21796	7.12062	1.07444e-12	2.52046e-09
	MSTRG.12	F4IL76	Putative cytochrome c biosynthesis ccmC-like mitochondrial protein	138.612	7.1755	0.963327	6.4106	1.44953e-10	2.55026e-07
	MSTRG.12093	Q94CG0	CBL-interacting serine/threonine-protein kinase 21	86.1833	-2.83045	0.404589	-4.52421	6.0622e-06	0.00341302
	MSTRG.12549	Q9FGM9	23.5 kDa heat shock protein, mitochondrial	410.774	2.68485	0.28399	5.93277	2.97872e-09	4.19254e-06
	MSTRG.12798	Q38806	22.0 kDa heat shock protein	85.3669	7.76058	1.16161	5.82003	5.88354e-09	7.52826e-06
	MSTRG.13107	Q9ZTA1	2-oxoglutarate-dependent dioxygenase AOP3	67.7979	-3.348	0.448543	-5.23474	1.65222e-07	0.000145343
	MSTRG.13737	Q9LFR3	Gibberellin-regulated protein 14	214.135	-2.06117	0.248569	-4.26911	1.9625e-05	0.00863194
	MSTRG.13919	P29830	17.6 kDa class II heat shock protein	662.669	3.15495	0.256712	8.39443	4.68177e-17	2.19653e-13
	MSTRG.14	P29388	NADH-ubiquinone oxidoreductase chain 5	275.22	1.87635	0.198518	4.41445	1.01267e-05	0.00509049
	MSTRG.1470	Q9SYG1	17.4 kDa class III heat shock protein	356.26	4.79122	0.679259	5.58141	2.38575e-08	2.58304e-05
	MSTRG.1542	F4HUM4		65.0513	-3.68073	0.569743	-4.70515	2.53685e-06	0.00162301
	MSTRG.1566	Q9LNT3		28.2381	-3.65992	0.621434	-4.2803	1.86645e-05	0.00847428
	MSTRG.16	A0A2P2CLH4		26.0935	5.33719	0.96899	4.47599	7.60589e-06	0.00411742
	MSTRG.16786	Q9FGI3		70.9546	-2.65401	0.360418	-4.58913	4.45093e-06	0.00261029
	MSTRG.18	Q3EC49		214.878	1.97757	0.210953	4.63407	3.5855e-06	0.00219417
	MSTRG.225	Q6ID70	Co-chaperone protein p23-2	183.211	2.28956	0.241801	5.33316	9.65199e-08	9.70369e-05
	MSTRG.25	P93311	60S ribosomal protein L2, mitochondrial	89.1641	3.4474	0.341992	7.15631	8.2878e-13	2.52046e-09
	MSTRG.2920	Q9LVR5	Calcium uniporter protein 3, mitochondrial	1168.67	-2.28203	0.26654	-4.8099	1.51004e-06	0.00106269
	MSTRG.3189	Q93Z25	Probable pectate lyase 22	63.2929	-2.88636	0.428066	-4.40671	1.04952e-05	0.00509379
	MSTRG.3845	A0A1I9LQM4		108.711	2.72455	0.340107	5.07061	3.96534e-07	0.000320414
	MSTRG.5648	P92557	Ribosomal protein S7, mitochondrial	135.142	3.54685	0.299084	8.5155	1.65874e-17	1.68427e-13
	MSTRG.5651	P93307		681.617	2.00766	0.19897	5.06436	4.09766e-07	0.000320414
	MSTRG.6	P60497	NADH-ubiquinone oxidoreductase chain 6	131.321	3.8754	0.407555	7.05524	1.72303e-12	3.46452e-09
	MSTRG.7	Q31708	Ribosomal protein S4, mitochondrial	49.2779	3.90248	0.602701	4.81579	1.46617e-06	0.00106269
	MSTRG.8386			417.041	2.05329	0.222097	4.7425	2.11099e-06	0.00141486
	MSTRG.8542	Q9SKY8	Heat shock 70 kDa protein 8	153.076	2.87642	0.431061	4.35302	1.34273e-05	0.00629962
	MSTRG.9896	O22282		47.9567	-4.25012	0.580243	-5.60131	2.12738e-08	2.49524e-05
20	MSTRG.10080	Q949U7	Peroxiredoxin-2E, chloroplastic	33222.3	-1.86107	0.173279	-4.96924	6.72e-07	0.002335
	MSTRG.12625			89.9549	2.81352	0.378585	4.79025	1.67e-06	0.003858
	MSTRG.15045	Q38860	3-ketoacyl-CoA synthase 18	24231.4	-3.05609	0.106685	-19.2724	9.15e-83	1.27e-78
	MSTRG.16548	Q38911	Xyloglucan endotransglucosylase/hydrolase protein 15	242.545	2.63984	0.334746	4.89876	9.64e-07	0.00268
	MSTRG.6131	Q05196	Polyadenylate-binding protein 5	1521.41	5.83998	0.530277	9.12727	7.02e-20	4.88e-16
	MSTRG.719	P0DO00	Primary amine oxidase 2	74.2565	-2.94199	0.371639	-5.22549	1.74e-07	0.000805

## Sheet: Table S8
Supplemental table S8
Supplemental table S8: Joint pathway analysis. This table displays KEGG pathways identified as being impacted based on provided metabolomics and transcriptomics datasets.
Supplemental table S8: Joint pathway analysis
KEGG Pathway	Total	Expected	Hits	Raw p	#NAME?	Holm adjust	FDR	Impact	-LOG10(FDR)
ABC transporters	164	1.5845	18	1.1856e-14	13.926	1.5651e-12	1.5651e-12	0	11.8055
Aminoacyl-tRNA biosynthesis	167	1.6134	17	2.4859e-13	12.605	3.2565e-11	1.6407e-11	0	10.785
Alanine, aspartate and glutamate metabolism	79	0.76324	11	1.8686e-10	9.7285	2.4292e-08	8.222e-09	0.13763	8.08502
Carbon fixation in photosynthetic organisms	92	0.88884	10	1.5623e-08	7.8062	2.0153e-06	5.1555e-07	0.27402	6.28773
Arginine biosynthesis	59	0.57002	8	8.0706e-08	7.0931	1.033e-05	1.9181e-06	0.24878	5.71713
Glyoxylate and dicarboxylate metabolism	140	1.3526	11	8.7187e-08	7.0595	1.1073e-05	1.9181e-06	0.060061	5.71713
Pentose phosphate pathway	93	0.8985	9	2.3688e-07	6.6255	2.9847e-05	4.4669e-06	0.12989	5.34999
Amino sugar and nucleotide sugar metabolism	239	2.309	13	4.1216e-07	6.3849	5.152e-05	6.8006e-06	0.10505	5.16745
Citrate cycle (TCA cycle)	83	0.80189	8	1.19e-06	5.9245	0.00014756	1.7453e-05	0.36884	4.75813
Nicotinate and nicotinamide metabolism	73	0.70527	7	5.9561e-06	5.225	0.00073259	7.862e-05	0.00053907	4.10447
Glucosinolate biosynthesis	77	0.74392	7	8.5214e-06	5.0695	0.0010396	0.00010226	0	3.99029
Butanoate metabolism	62	0.599	6	2.714e-05	4.5664	0.003284	0.00029854	0	3.525
Galactose metabolism	103	0.99511	7	5.7362e-05	4.2414	0.0068834	0.00058245	0.021958	3.23474
Valine, leucine and isoleucine biosynthesis	45	0.43476	5	6.7414e-05	4.1712	0.0080223	0.00063562	0	3.1968
Pentose and glucuronate interconversions	151	1.4589	8	9.8457e-05	4.0068	0.011618	0.00086642	0.0068042	3.06227
Cyanoamino acid metabolism	114	1.1014	7	0.00010937	3.9611	0.012796	0.0009023	0	3.04465
Monobactam biosynthesis	53	0.51205	5	0.00014904	3.8267	0.017289	0.0011068	0	2.95593
Glycine, serine and threonine metabolism	120	1.1594	7	0.00015092	3.8212	0.017356	0.0011068	0.23033	2.95593
Phenylalanine, tyrosine and tryptophan biosynthesis	91	0.87918	6	0.00023544	3.6281	0.02684	0.0016357	0.10894	2.7863
Taurine and hypotaurine metabolism	36	0.34781	4	0.00037763	3.4229	0.042673	0.0024924	0	2.60338
Purine metabolism	195	1.884	8	0.00056404	3.2487	0.063172	0.0035415	0.062847	2.45081
Zeatin biosynthesis	71	0.68595	5	0.00059025	3.229	0.065518	0.0035415	0	2.45081
C5-Branched dibasic acid metabolism	41	0.39611	4	0.00062584	3.2035	0.068842	0.0035918	0	2.44469
Pyrimidine metabolism	122	1.1787	6	0.0011256	2.9486	0.12269	0.0060116	0.076269	2.22101
Biosynthesis of secondary metabolites - other antibiotics	82	0.79223	5	0.0011386	2.9436	0.12296	0.0060116	0	2.22101
Lysine biosynthesis	50	0.48306	4	0.0013324	2.8754	0.14257	0.0067646	0	2.16976
Thiamine metabolism	52	0.50239	4	0.0015435	2.8115	0.16362	0.0075462	0	2.12227
Arginine and proline metabolism	132	1.2753	6	0.0016888	2.7724	0.17732	0.0078145	0.0098964	2.1071
Vancomycin resistance	25	0.24153	3	0.0017168	2.7653	0.17855	0.0078145	0	2.1071
Glycolysis or Gluconeogenesis	147	1.4202	6	0.0029068	2.5366	0.2994	0.012733	0.4378	1.89507
Ascorbate and aldarate metabolism	102	0.98545	5	0.0029904	2.5243	0.30502	0.012733	0	1.89507
Riboflavin metabolism	38	0.36713	3	0.0057538	2.24	0.58113	0.023734	0	1.62463
Biosynthesis of secondary metabolites - unclassified	81	0.78256	4	0.0076787	2.1147	0.76787	0.030715	0	1.51265
Cysteine and methionine metabolism	184	1.7777	6	0.0086108	2.065	0.85247	0.03343	0.039073	1.47586
Phenylalanine metabolism	92	0.88884	4	0.011908	1.9242	1	0.044908	0.0070423	1.34768
Pantothenate and CoA biosynthesis	56	0.54103	3	0.0167	1.7773	1	0.061232	0	1.21302
Tropane, piperidine and pyridine alkaloid biosynthesis	103	0.99511	4	0.017402	1.7594	1	0.062082	0.00057078	1.20703
Sulfur relay system	24	0.23187	2	0.022184	1.654	1	0.077062	0	1.11316
Phosphonate and phosphinate metabolism	63	0.60866	3	0.022802	1.642	1	0.077177	0	1.11251
Histidine metabolism	65	0.62798	3	0.02474	1.6066	1	0.081643	0	1.08808
Pyruvate metabolism	117	1.1304	4	0.026381	1.5787	1	0.084935	0.2492	1.07091
Tyrosine metabolism	118	1.14	4	0.027112	1.5668	1	0.085208	0.0017278	1.06952
beta-Alanine metabolism	79	0.76324	3	0.040712	1.3903	1	0.12498	0	0.903159
Starch and sucrose metabolism	202	1.9516	5	0.045509	1.3419	1	0.13653	0.14269	0.864772
Photosynthesis	88	0.85019	3	0.05315	1.2745	1	0.15591	0	0.807126
Lysine degradation	92	0.88884	3	0.059201	1.2277	1	0.16988	0	0.769858
Valine, leucine and isoleucine degradation	93	0.8985	3	0.060762	1.2164	1	0.17065	0	0.767894
Vitamin B6 metabolism	43	0.41544	2	0.064555	1.1901	1	0.17753	0	0.750728
Glycerolipid metabolism	99	0.95647	3	0.070532	1.1516	1	0.19	0.01694	0.721246
Terpenoid backbone biosynthesis	105	1.0144	3	0.080964	1.0917	1	0.21375	0	0.670094
Oxidative phosphorylation	176	1.7004	4	0.090318	1.0442	1	0.23376	0	0.63123
Fructose and mannose metabolism	118	1.14	3	0.10568	0.97601	1	0.26826	0.025263	0.571444
Nitrogen metabolism	62	0.599	2	0.12044	0.91921	1	0.29998	0.00031328	0.522908
Glutathione metabolism	140	1.3526	3	0.15316	0.81487	1	0.37438	0.032855	0.426687
Protein processing in endoplasmic reticulum	217	2.0965	4	0.15769	0.8022	1	0.37845	0	0.421991
Betalain biosynthesis	26	0.25119	1	0.22336	0.651	1	0.52649	0	0.27861
RNA transport	174	1.6811	3	0.23649	0.62618	1	0.54767	0	0.261481
Porphyrin and chlorophyll metabolism	195	1.884	3	0.2914	0.53551	1	0.66318	0	0.178369
Biotin metabolism	44	0.4251	1	0.34833	0.45801	1	0.77931	0	0.10829
Selenocompound metabolism	45	0.43476	1	0.35466	0.45019	1	0.78025	0	0.107766
Endocytosis	150	1.4492	2	0.42706	0.36951	1	0.92413	0	0.0342669
Indole alkaloid biosynthesis	74	0.71494	1	0.51394	0.28909	1	1	0	0
Sulfur metabolism	75	0.7246	1	0.51868	0.2851	1	1	0	0
Fatty acid elongation	75	0.7246	1	0.51868	0.2851	1	1	0.0059399	0
Folate biosynthesis	83	0.80189	1	0.55496	0.25574	1	1	0	0
Fatty acid biosynthesis	101	0.97579	1	0.627	0.20273	1	1	0	0
Phosphatidylinositol signaling system	105	1.0144	1	0.64137	0.19289	1	1	0.098104	0
Phenylpropanoid biosynthesis	234	2.2607	2	0.66542	0.1769	1	1	0	0
RNA degradation	113	1.0917	1	0.66849	0.1749	1	1	0	0
mRNA surveillance pathway	115	1.111	1	0.67495	0.17073	1	1	0	0
Inositol phosphate metabolism	124	1.198	1	0.70251	0.15335	1	1	0.022105	0
Ubiquinone and other terpenoid-quinone biosynthesis	130	1.256	1	0.71958	0.14292	1	1	0	0
Tryptophan metabolism	142	1.3719	1	0.75087	0.12443	1	1	0.025392	0
Isoquinoline alkaloid biosynthesis	144	1.3912	1	0.75574	0.12163	1	1	0	0
Plant-pathogen interaction	175	1.6907	1	0.82023	0.086066	1	1	0.00048309	0
Ribosome	364	3.5167	2	0.8726	0.059183	1	1	0	0
